# Supplementary material for: Collaborative augmented reconstruction of 3D neuron morphology in mouse and human brains
Source: Nat Methods. 2024 Sep 4;21(10):1936–46. doi: 10.1038/s41592-024-02401-8 (PMC11468770; doi:10.1038/s41592-024-02401-8)
Supplement: Supplementary file 3 — Statistical source data. [file 41592_2024_2401_MOESM3_ESM.xlsx]

## Sheet: Figure2a
Name	Nodes	SomaSurface	Stems	Bifurcations	Branches	Tips	OverallWidth	OverallHeight	OverallDepth	AverageDiameter	Length	Surface	Volume	MaxEuclideanDistance	MaxPathDistance	MaxBranchOrder	AverageContraction	AverageFragmentation	AverageParent-daughterRatio	AverageBifurcationAngleLocal	AverageBifurcationAngleRemote	HausdorffDimension
17302_00002_output_stps.swc	19932	20106.2	5	297	603	307	4028.77	972.64	1820.9	477.532	18964.3	28425400	12811800000	4221.9	7213.03	80	0.886156	32.0531	1.05448	84.5577	76.0341	1.19434
17302_00024_output_stps.swc	51975	20106.2	6	770	1555	786	4130.13	3146.55	4449.88	1196.55	49724.9	187380000	176783000000	5424.16	10649.1	107	0.911178	32.4238	1.15133	81.457	71.5225	1.16245
18453_2428_x13810_y8197_output_stps.swc	82624	20106.2	14	930	1891	962	3759.77	3975.13	6382.73	2765.96	79893	692581000	1176790000000	4126.68	7880.64	134	0.906426	42.6928	1.50006	78.7142	73.6067	1.16462
18453_4221_x16935_y5165_output_stps.swc	97116	20106.2	12	1329	2688	1360	5404.55	2948.56	4430.65	1351.51	93583.3	398165000	468035000000	3749.97	6548.12	101	0.92162	35.1291	1.07429	79.0241	71.3152	1.15937
18453_7010_x8769_y4509.ano_stps.swc	64337	15393.8	13	805	1628	824	3468.37	3281.72	2937.59	1065.26	62367.5	208901000	167135000000	3037.08	4459.42	67	0.91889	38.5184	1.16612	79.4417	70.6746	1.18219
18454_00097_output_stps.swc	82945	20106.2	15	1193	2427	1235	4863.78	5001.9	3557.19	884.139	79673.9	221478000	141367000000	5044.12	11568.7	147	0.919565	33.1755	1.00774	75.8196	70.5064	1.16628
18455_00152_output_stps.swc	54063	20106.2	12	763	1544	782	1843.63	3577.66	2391.45	106.182	52189.2	17409200	494807000	3884.81	10605.2	103	0.916218	34.0142	0.999055	88.7785	79.6392	1.27501
18457_00009_output_stps.swc	115778	20106.2	10	1265	2558	1294	5052.75	5490.86	3218.33	1103.67	111854	385301000	252919000000	4404.12	20218.4	157	0.908082	44.2608	1.07575	75.0805	66.3842	1.14375
18457_00116_output_stps.swc	24884	20106.2	7	322	658	337	1013.9	789.07	1403.07	1043.95	24116.3	79168200	52065300000	1165.33	2747.68	58	0.885013	36.8161	1.04961	73.3611	69.6611	1.20113
18458_00244_output_stps.swc	49689	20106.2	8	815	1664	850	3189.67	3875.95	2745.66	666.845	47656.3	98908000	55930000000	3957.7	14209.4	158	0.899814	28.8606	1.0602	86.8997	81.2914	1.23407
18458_00375_output_stps.swc	55520	20106.2	7	1013	2062	1053	4140.07	1341.51	1297.48	1077.92	53056.3	177773000	270482000000	4100.68	8584.75	105	0.919858	25.9176	1.08812	76.6122	72.1652	1.32908
18458_00461_output_stps.swc	52315	20106.2	15	709	1446	738	2941.15	2410.02	2187.68	472.369	50673.6	75159800	35672200000	3722.63	7583.86	157	0.909417	35.1784	1.06359	80.3086	75.8238	1.27583
18458_00502_output_stps.swc	29085	20106.2	8	535	1091	557	1754.73	954.98	1354.29	247.835	27848.5	21626600	1672320000	2008.49	4759.6	127	0.889744	25.6581	1.0004	75.5938	74.1458	1.24871
18458_00574.ano_stps.swc	53729	20106.2	10	794	1618	825	1283.7	1589.68	3016.58	554.345	51835.4	89846300	50414200000	3169.03	7403.05	129	0.923879	32.2064	1.64782	84.4472	73.6859	1.32906
18458_00612_output_stps.swc	38107	20106.2	6	581	1179	599	2869.47	2861.85	3011.03	1469.39	36504.9	169177000	111784000000	3366.02	9762.66	198	0.911598	31.3206	1.07802	66.8687	59.5111	1.17548
18869_3504_x6554_y5961_output_stps.swc	35724	20106.2	12	330	677	348	5306.36	4312.85	3330.53	5299.79	34975.2	585601000	1202520000000	6631.6	9251.62	58	0.904024	51.7666	1.08879	84.7421	76.7804	1.16625
18869_3761_x5335_y8118_output_stps.swc	33729	20106.2	14	389	803	415	4849.05	2893.83	4122.68	1548.7	32887.8	158772000	121444000000	6165.1	8442	40	0.916836	41.0025	1.00421	65.0292	64.0896	1.14529
18869_4419_x16667_y10498_sorted_stps.swc	36670	5026.55	7	624	1273	650	1777.19	1953.49	1917.27	2700.49	35531.2	301557000	482934000000	2535.65	6556.8	118	0.907274	27.8052	1.21808	81.9263	79.369	1.23271
18869_5482_x15126_y4142_output_stps.swc	47830	20106.2	12	568	1154	587	2591.3	1833.59	1722.67	2022.32	46661.2	296350000	206028000000	1875.35	3310.01	63	0.921754	40.4463	1.00617	66.532	62.9627	1.17237
18869_5705_x4706_y6107_output_stps.swc	43427	20106.2	13	953	1948	996	681.8	701.47	603.1	1022.35	41810.3	133642000	63116600000	440.307	2314.5	105	0.915206	21.2926	1.03156	85.5162	76.8506	1.26307

## Sheet: Figure2b_data
Image_Id	ACAd	ACAv	ACB	AId	AIp	AIv	AM	AOB	AON	APr	AUDd	AUDp	AUDv	AV	BLA	BMA	BST	CA1	CA2	CA3	CEA	CLA	CM	COAp	CP	DG	ECT	ENTl	ENTm	EPd	FRP	FS	GPe	GU	HATA	IAD	IMD	LA	LD	LHA	LP	MD	MEA	MOB	MOp	MOs	NLOT	ORBl	ORBvl
CP	0	0	0	-1.6524	1.98398	-1.75096	0	0	0	0	0	0	0	0	0	0	0	0	0	0	-2.89259	3.24149	0	0	-3.18606	0	0	0	0	0	0	0	0	0	0	0	0	0	0	0	0	0	-2.15727	0	0	0	0	0	0
PVT	0	0	0	0	0	0	0	0	0	0	0	0	0	0	3.0603	3.3779	2.63386	2.58189	1.04477	0	-3.65559	0	0	2.62229	0	0	2.73378	3.87068	2.38619	-3.17413	0	0	0	0	0	0	0	-3.52776	0	3.24715	0	0	2.13891	0	0	0	2.55777	0	0
MOs	0	3.1489	0	0	0	0	0	0	0	0	0	0	0	0	0	0	0	0	0	0	0	0	0	0	3.57561	0	0	0	0	0	3.12247	0	2.06031	0	0	0	0	0	0	0	0	0	0	0	-3.47266	4.37183	0	1.62143	0
MOp	3.87881	2.91321	0	-3.29418	0	0	0	0	-1.88644	0	0	0	0	0	0	0	0	0	0	-3.00384	0	0	0	0	2.99814	-2.16076	0	0	0	0	0	0	0	0	0	0	0	0	0	0	0	0	0	0	-3.48849	4.10379	0	-3.29106	-2.61546
VISp	0	0	0	0	0	0	0	0	0	0	0	0	0	0	0	0	0	0	0	0	0	0	0	0	0	0	0	0	0	0	0	0	0	0	0	0	0	0	0	0	0	0	0	0	0	0	0	0	0
CM	0	0	3.26026	3.28063	0	-3.43247	2.90993	0	0	0	0	0	0	0	0	0	2.69252	0	0	0	0	0	0	0	3.3749	0	0	0	0	0	-2.17328	2.04572	0	0	0	2.74776	0	0	0	-2.27899	0	2.5297	0	3.58939	0	0	0	-3.53218	-3.4999
VPL	0	0	0	0	0	0	0	0	0	0	0	0	0	0	0	0	0	0	0	0	0	0	0	0	0	0	0	0	0	0	0	0	0	0	0	0	0	0	0	0	0	0	0	0	2.40705	0	0	0	0
LD	0	0	0	0	0	0	0	0	0	1.89731	0	0	0	2.84894	0	0	2.99377	0	0	0	0	0	0	0	3.28829	2.32678	0	0	0	0	0	0	0	0	-2.43384	0	0	0	2.00593	0	0	0	0	0	1.94985	0	0	0	0
SI	0	0	-3.0776	0	0	0	0	0	0	0	0	0	0	0	0	0	0	0	0	0	0	0	0	0	0	0	0	0	0	0	0	0	0	0	0	0	0	0	0	0	0	0	0	0	0	0	0	0	0
LGd	0	0	0	0	0	0	0	0	0	0	0	0	0	0	0	0	0	0	0	0	0	0	0	0	-2.24563	0	0	0	0	0	0	0	0	0	0	0	0	0	0	0	0	0	0	0	0	0	0	0	0
AM	0	0	0	0	0	0	3.58183	2.72387	-3.64679	0	0	0	0	0	0	0	0	0	0	0	0	0	0	0	0	0	0	0	0	0	0	0	0	0	0	0	0	0	0	0	0	0	0	0	0	0	0	3.82671	-3.025
VPM	0	0	0	0	0	0	0	0	0	0	0	0	0	0	0	0	0	0	0	0	0	0	0	0	3.3918	0	0	0	0	0	0	0	0	0	0	0	0	0	0	0	0	0	0	0	0	0	0	0	0
OT	0	0	-3.53236	0	0	0	0	0	0	0	0	0	0	0	0	0	0	0	0	0	0	0	0	0	0	0	0	0	0	0	0	-2.33757	0	0	0	0	0	0	0	0	0	0	0	0	0	0	0	0	0
MG	0	0	0	0	0	0	0	0	0	0	0	4.03185	3.51594	0	0	0	0	0	0	0	0	0	0	0	2.46166	0	0	0	0	0	0	0	0	0	0	0	0	0	0	0	0	0	0	0	0	0	0	0	0
LP	0	0	0	0	0	0	0	0	0	0	0	0	0	0	0	0	0	0	0	0	0	0	0	0	2.75749	0	0	0	0	0	0	0	0	0	0	0	0	0	0	0	2.60557	0	0	0	0	0	0	0	0
SSp-m	0	0	0	0	0	0	0	0	0	0	0	0	0	0	0	0	0	0	0	0	0	0	0	0	1.38802	0	0	0	0	0	0	0	0	0	0	0	0	0	0	0	0	0	0	0	0	0	0	0	0
SSs	0	0	0	0	0	0	0	0	0	0	0	0	0	0	0	0	0	0	0	0	0	0	0	0	0	0	0	0	0	0	0	0	0	2.15407	0	0	0	0	0	0	0	0	0	0	0	0	0	0	0
RT	0	0	0	0	0	0	0	0	0	0	0	0	0	0	0	0	-1.96706	0	0	0	0	0	2.85978	0	0	0	0	0	0	0	0	0	0	0	0	0	-2.86453	0	0	-2.97146	0	-2.70804	0	0	0	0	0	0	0
RSPv	-1.2492	-2.57584	0	0	0	0	0	0	0	0	0	0	0	0	0	0	0	0	0	0	0	0	0	0	0	0	0	0	0	0	0	0	0	0	0	0	0	0	0	0	0	0	0	0	0	0	0	0	0
AUDv	0	0	0	0	0	0	0	0	0	0	3.17775	2.26916	3.74031	0	0	0	0	0	0	0	0	0	0	0	0	0	0	0	0	0	0	0	0	0	0	0	0	0	0	0	0	0	0	0	0	0	0	0	0
[truncated: 67 more columns]

## Sheet: Figure2b_symbol
Image_Id	ACAd	ACAv	ACB	AId	AIp	AIv	AM	AOB	AON	APr	AUDd	AUDp	AUDv	AV	BLA	BMA	BST	CA1	CA2	CA3	CEA	CLA	CM	COAp	CP	DG	ECT	ENTl	ENTm	EPd	FRP	FS	GPe	GU	HATA	IAD	IMD	LA	LD	LHA	LP	MD	MEA	MOB	MOp	MOs	NLOT	ORBl	ORBvl
CP				-	+	-															-	+			-																		-
PVT															+	+	+	+	+		-			+			+	+	+	-								-		+			+				+
MOs		+																							+						+		+												-	+		+
MOp	+	+		-					-									o	o	-					+	-																			-	+		-	-
VISp											o		o
CM			+	+		-	+										+								+					o	-	+				+				-		+		+				-	-
VPL																									o								o												+
LD										+				+			+								+	+									-				+						+
SI			-
LGd												o													-
AM							+	+	-								o								o																			o				+	-
VPM																									+								o												o
OT			-																													-
MG												+	+												+								o
LP																		o							+								o								+
SSp-m																				o	o				+								o										o
SSs																					o				o									+									o
RT																	-						+														-			-		-
RSPv	-	-																o	o	o
AUDv											+	+	+
[truncated: 67 more columns]

## Sheet: Figure2c_right
	level	T1/8	T2/8	T3/8	T4/8	T5/8	T6/8	T7/8	T8/8
0	0	2233	3939	5010	5649	6169	6569	7110	7350
1	1	2096	3307	4213	4858	5474	5967	6486	6869
2	2	1118	1782	2252	2632	2988	3274	3497	3712
3	3	834	1223	1613	1902	2142	2422	2646	2762
4	4	722	1026	1230	1397	1571	1711	1863	1993
5	5	404	656	853	1000	1178	1263	1341	1454
6	6	321	521	772	886	977	968	1073	1162
7	7	338	558	757	788	845	910	962	1019
8	8	315	507	681	715	833	847	906	901
9	9	233	434	554	595	636	754	802	858
10	10	193	412	480	464	504	589	659	670
11	11	253	370	488	510	572	615	610	603
12	12	330	387	557	448	495	574	585	610
13	13	164	237	266	312	359	355	357	377
14	14	239	413	457	476	492	493	541	532
15	15	219	302	403	365	375	420	383	384
16	16	202	313	478	470	474	509	510	465
17	17	134	218	275	282	252	260	299	268
18	18	262	280	378	317	330	329	356	349
19	19	134	122	220	220	231	254	238	233
20	20	107	265	319	326	277	297	329	311
21	21	104	273	233	188	215	170	182	196
22	22	94	274	295	204	257	250	228	240
23	23	66	336	274	232	157	203	215	243
24	24	82	168	178	180	168	230	204	216
25	25	83	237	275	246	205	220	239	252
26	26	58	231	190	144	184	174	177	204
27	27	40	170	188	192	148	180	180	169
28	28	49	197	157	242	199	207	244	231
29	29	83	188	225	259	227	265	304	294
30	30	85	180	165	240	190	244	200	199
31	31	31	105	114	226	194	210	190	170
32	32	31	143	156	220	137	131	158	166
33	33	44	130	110	180	133	126	133	146
34	34	66	56	93	125	128	109	102	85
35	35	28	125	112	147	123	123	195	152
36	36	49	88	100	111	93	76	104	95
37	37	12	38	93	147	113	148	162	149
38	38	21	34	57	130	116	120	153	164
39	39	49	73	80	186	105	121	126	127
40	40	39	57	71	109	109	115	141	153
41	41	29	45	46	77	76	79	92	77
42	42	36	44	20	54	77	89	90	107
43	43	114	65	61	83	134	96	93	112
44	44	22	89	26	79	75	66	66	128
45	45	14	53	101	102	73	72	79	110
46	46	36	164	73	97	92	92	101	112
47	47	14	48	43	69	36	38	79	90
48	48	4	65	47	78	100	65	68	101
49	49	2	64	73	83	98	55	78	86
50	50	11	49	85	108	147	88	126	125
51	51	5	32	74	31	65	56	62	31
52	52	5	43	59	108	69	69	50	36
53	53	9	44	174	97	58	59	61	39
54	54	8	20	68	85	84	80	75	62
55	55	8	28	130	52	89	114	52	54
56	56	9	22	31	157	81	121	136	63
57	57	14	22	38	48	77	74	147	51
58	58	21	44	47	62	106	173	163	38
59	59	47	28	107	70	87	104	114	85
60	60	1	14	38	94	91	118	91	53
61	61	1	63	75	79	35	54	63	93
62	62	0	36	43	33	116	142	118	112
63	63	1	23	34	24	107	45	122	89
64	64	1	67	86	76	74	86	105	147
65	65	0	14	26	34	25	76	51	84
66	66	0	29	31	33	69	128	112	120
67	67	0	13	29	22	37	64	83	74
68	68	0	11	46	52	78	89	68	66
69	69	0	11	17	16	37	102	61	91
70	70	2	9	20	46	101	150	110	98
71	71	1	14	8	13	38	64	68	78
72	72	0	9	10	13	56	89	106	105
73	73	0	10	9	19	35	87	104	101
74	74	0	23	33	38	65	106	74	56
75	75	0	11	17	43	84	88	103	112
76	76	2	10	20	19	88	74	65	61
77	77	1	71	39	38	78	72	47	77
78	78	1	3	51	138	213	124	42	46
79	79	0	7	17	16	38	89	50	70
80	80	0	1	8	11	60	29	75	88
81	81	1	25	27	38	34	48	66	83
82	82	0	0	4	6	73	31	123	119
83	83	0	32	39	37	29	52	88	104
84	84	0	11	23	20	18	55	50	83
85	85	1	1	14	15	24	61	41	70
86	86	0	6	18	17	27	42	64	68
87	87	1	1	5	7	35	57	37	59
88	88	0	13	6	5	51	38	66	103
89	89	0	9	7	12	27	48	28	65
90	90	1	1	7	7	28	25	48	75
91	91	0	0	5	6	27	61	38	151
92	92	0	0	4	4	28	32	53	67
93	93	0	0	7	4	31	19	42	63
94	94	0	1	9	9	28	14	20	37
95	95	0	1	1	1	29	18	24	74
96	96	0	0	4	7	30	16	22	47
97	97	0	0	1	0	21	11	16	33
98	98	0	1	0	0	15	7	11	49
99	99	0	0	0	0	14	0	7	22
100	100	0	0	0	0	0	0	0	0

## Sheet: Figure2c_wrong
	level	T1/8	T2/8	T3/8	T4/8	T5/8	T6/8	T7/8	T8/8
0	0	207	379	498	629	595	593	414	328
1	1	250	330	437	571	551	541	320	233
2	2	122	182	232	249	198	196	111	65
3	3	38	140	135	199	186	184	87	68
4	4	43	75	70	97	79	81	51	37
5	5	15	27	59	89	67	57	24	8
6	6	13	29	42	62	77	64	33	17
7	7	23	34	50	74	80	54	22	13
8	8	7	22	64	55	46	39	21	8
9	9	21	35	49	88	78	58	16	8
10	10	1	9	19	50	43	31	19	2
11	11	9	16	26	44	29	22	13	2
12	12	15	22	38	40	39	34	4	2
13	13	1	8	17	20	22	6	2	0
14	14	14	21	35	42	24	16	7	0
15	15	6	9	18	17	15	20	3	0
16	16	4	14	15	9	10	16	5	1
17	17	8	11	9	7	13	17	3	1
18	18	6	11	9	9	10	18	0	0
19	19	2	12	4	8	1	3	4	0
20	20	1	12	2	3	4	7	1	0
21	21	0	1	3	3	1	0	6	1
22	22	0	3	4	4	7	10	4	4
23	23	2	4	3	5	2	3	8	0
24	24	0	0	0	2	3	0	2	0
25	25	3	4	4	8	6	3	2	0
26	26	0	0	0	6	4	0	0	1
27	27	0	0	0	3	1	0	0	0
28	28	2	2	2	4	1	0	0	0
29	29	0	1	0	4	16	0	1	0
30	30	0	0	0	14	0	0	1	0
31	31	0	0	0	2	2	0	1	0
32	32	0	0	0	0	1	0	0	0
33	33	0	0	0	1	0	0	0	0
34	34	0	0	0	0	0	0	0	0
35	35	0	0	0	0	0	0	0	0
36	36	0	0	0	0	0	0	0	0
37	37	0	0	0	0	0	0	0	0
38	38	0	0	0	0	0	0	0	0
39	39	0	0	0	0	0	0	0	0
40	40	0	0	0	0	0	0	0	2
41	41	0	0	0	0	0	0	0	1
42	42	0	0	0	0	0	0	0	0
43	43	0	0	0	0	0	0	0	0
44	44	0	0	0	0	0	0	0	0
45	45	0	0	0	0	0	0	0	0
46	46	0	0	0	0	0	0	0	0
47	47	0	0	0	0	0	0	0	0
48	48	0	0	0	0	0	0	0	0
49	49	0	0	0	0	0	0	0	0
50	50	0	0	0	0	0	0	0	0
51	51	0	0	0	0	0	0	0	0
52	52	0	0	0	0	0	0	0	0
53	53	0	0	0	0	0	0	0	0
54	54	0	0	0	0	0	0	0	0
55	55	0	0	0	0	0	0	0	0
56	56	0	0	0	0	0	0	0	0
57	57	0	0	0	0	0	0	0	0
58	58	0	0	0	0	0	0	0	0
59	59	0	0	0	0	0	0	0	0
60	60	0	0	0	0	0	0	0	0
61	61	0	0	0	0	0	0	0	0
62	62	0	0	0	0	0	0	0	0
63	63	0	0	0	0	0	0	0	0
64	64	0	0	0	0	0	0	0	0
65	65	0	0	0	0	0	0	0	0
66	66	0	0	0	0	0	0	0	0
67	67	0	0	0	0	0	0	0	0
68	68	0	0	0	0	0	0	0	0
69	69	0	0	0	0	0	0	0	0
70	70	0	0	0	0	0	0	0	0
71	71	0	0	0	0	0	0	0	0
72	72	0	0	0	0	0	0	0	0
73	73	0	0	0	0	0	0	0	0
74	74	0	0	0	0	0	0	0	0
75	75	0	0	0	0	0	0	0	0
76	76	0	0	0	0	0	0	0	0
77	77	0	0	0	0	0	0	0	0
78	78	0	0	0	0	0	0	0	0
79	79	0	0	0	0	0	0	0	0
80	80	0	0	0	0	0	0	0	0
81	81	0	0	0	0	0	0	0	0
82	82	0	0	0	0	0	0	0	0
83	83	0	0	0	0	0	0	0	0
84	84	0	0	0	0	0	0	0	0
85	85	0	0	0	0	0	0	0	0
86	86	0	0	0	0	0	0	0	0
87	87	0	0	0	0	0	0	0	0
88	88	0	0	0	0	0	0	0	0
89	89	0	0	0	0	0	0	0	0
90	90	0	0	0	0	0	0	0	0
91	91	0	0	0	0	0	0	0	0
92	92	0	0	0	0	0	0	0	0
93	93	0	0	0	0	0	0	0	0
94	94	0	0	0	0	0	0	0	0
95	95	0	0	0	0	0	0	0	0
96	96	0	0	0	0	0	0	0	0
97	97	0	0	0	0	0	0	0	0
98	98	0	0	0	0	0	0	0	0
99	99	0	0	0	0	0	0	0	0
100	100	0	0	0	0	0	0	0	0

## Sheet: Figure2d_agreement
	File	Neuron	Time period	Agree_rate
0	17302_00002_output_1	17302_00002	1	0.439052
1	17302_00002_output_2	17302_00002	2	0.616123
2	17302_00002_output_3	17302_00002	3	0.760978
3	17302_00002_output_4	17302_00002	4	0.808309
4	17302_00002_output_5	17302_00002	5	0.901413
5	17302_00002_output_6	17302_00002	6	0.928716
6	17302_00002_output_7	17302_00002	7	0.930122
7	17302_00002_output_8	17302_00002	8	0.999478
8	17302_00024_output_1	17302_00024	1	0.424816
9	17302_00024_output_2	17302_00024	2	0.735222
10	17302_00024_output_3	17302_00024	3	0.778769
11	17302_00024_output_4	17302_00024	4	0.573895
12	17302_00024_output_5	17302_00024	5	0.639923
13	17302_00024_output_6	17302_00024	6	0.931326
14	17302_00024_output_7	17302_00024	7	0.916025
15	17302_00024_output_8	17302_00024	8	1
16	18453_2428_x13810_y8197_output_1	18453_2428_x13810_y8197	1	0.0556189
17	18453_2428_x13810_y8197_output_2	18453_2428_x13810_y8197	2	0.224678
18	18453_2428_x13810_y8197_output_3	18453_2428_x13810_y8197	3	0.452152
19	18453_2428_x13810_y8197_output_4	18453_2428_x13810_y8197	4	0.770114
20	18453_2428_x13810_y8197_output_5	18453_2428_x13810_y8197	5	0.913998
21	18453_2428_x13810_y8197_output_6	18453_2428_x13810_y8197	6	0.859701
22	18453_2428_x13810_y8197_output_7	18453_2428_x13810_y8197	7	0.751954
23	18453_2428_x13810_y8197_output_8	18453_2428_x13810_y8197	8	0.99811
24	18453_4221_x16935_y5165_output_1	18453_4221_x16935_y5165	1	0.0037695
25	18453_4221_x16935_y5165_output_2	18453_4221_x16935_y5165	2	0.55486
26	18453_4221_x16935_y5165_output_3	18453_4221_x16935_y5165	3	0.723512
27	18453_4221_x16935_y5165_output_4	18453_4221_x16935_y5165	4	0.645063
28	18453_4221_x16935_y5165_output_5	18453_4221_x16935_y5165	5	0.629592
29	18453_4221_x16935_y5165_output_6	18453_4221_x16935_y5165	6	0.61254
30	18453_4221_x16935_y5165_output_7	18453_4221_x16935_y5165	7	0.632909
31	18453_4221_x16935_y5165_output_8	18453_4221_x16935_y5165	8	0.999727
32	18453_7010_x8769_y4509_output_1	18453_7010_x8769_y4509	1	0.127858
33	18453_7010_x8769_y4509_output_2	18453_7010_x8769_y4509	2	0.72707
34	18453_7010_x8769_y4509_output_3	18453_7010_x8769_y4509	3	0.798055
35	18453_7010_x8769_y4509_output_4	18453_7010_x8769_y4509	4	0.700709
36	18453_7010_x8769_y4509_output_5	18453_7010_x8769_y4509	5	0.72297
37	18453_7010_x8769_y4509_output_6	18453_7010_x8769_y4509	6	0.939635
38	18453_7010_x8769_y4509_output_7	18453_7010_x8769_y4509	7	0.927703
39	18453_7010_x8769_y4509_output_8	18453_7010_x8769_y4509	8	0.998024
40	18454_00097_output_1	18454_00097	1	0
41	18454_00097_output_2	18454_00097	2	0.199801
42	18454_00097_output_3	18454_00097	3	0.44703
43	18454_00097_output_4	18454_00097	4	0.868923
44	18454_00097_output_5	18454_00097	5	0.805909
45	18454_00097_output_6	18454_00097	6	0.712966
46	18454_00097_output_7	18454_00097	7	0.689824
47	18454_00097_output_8	18454_00097	8	1
48	18455_00152_output_1	18455_00152	1	0.162039
49	18455_00152_output_2	18455_00152	2	0.420049
50	18455_00152_output_3	18455_00152	3	0.611211
51	18455_00152_output_4	18455_00152	4	0.686263
52	18455_00152_output_5	18455_00152	5	0.802475
53	18455_00152_output_6	18455_00152	6	0.868003
54	18455_00152_output_7	18455_00152	7	0.957553
55	18455_00152_output_8	18455_00152	8	0.999934
56	18457_00009_output_1	18457_00009	1	0.269772
57	18457_00009_output_2	18457_00009	2	0.476857
58	18457_00009_output_3	18457_00009	3	0.681033
59	18457_00009_output_4	18457_00009	4	0.844219
60	18457_00009_output_5	18457_00009	5	0.877393
61	18457_00009_output_6	18457_00009	6	0.77284
62	18457_00009_output_7	18457_00009	7	0.663061
63	18457_00009_output_8	18457_00009	8	0.995788
64	18457_00116_output_1	18457_00116	1	0
65	18457_00116_output_2	18457_00116	2	0
66	18457_00116_output_3	18457_00116	3	0
67	18457_00116_output_4	18457_00116	4	0
68	18457_00116_output_5	18457_00116	5	0.0323849
69	18457_00116_output_6	18457_00116	6	0.442578
70	18457_00116_output_7	18457_00116	7	0.53841
71	18457_00116_output_8	18457_00116	8	1
72	18458_00244_output_1	18458_00244	1	0.0502692
73	18458_00244_output_2	18458_00244	2	0.457403
74	18458_00244_output_3	18458_00244	3	0.499867
75	18458_00244_output_4	18458_00244	4	0.574711
76	18458_00244_output_5	18458_00244	5	0.713006
77	18458_00244_output_6	18458_00244	6	0.953116
78	18458_00244_output_7	18458_00244	7	0.922875
79	18458_00244_output_8	18458_00244	8	1
80	18458_00375_output_1	18458_00375	1	0.0427561
81	18458_00375_output_2	18458_00375	2	0.261612
82	18458_00375_output_3	18458_00375	3	0.388623
83	18458_00375_output_4	18458_00375	4	0.536687
84	18458_00375_output_5	18458_00375	5	0.779262
85	18458_00375_output_6	18458_00375	6	0.808878
86	18458_00375_output_7	18458_00375	7	0.946602
87	18458_00375_output_8	18458_00375	8	0.999714
88	18458_00461_output_1	18458_00461	1	0
89	18458_00461_output_2	18458_00461	2	0
90	18458_00461_output_3	18458_00461	3	0
91	18458_00461_output_4	18458_00461	4	0.0196873
92	18458_00461_output_5	18458_00461	5	0.415069
93	18458_00461_output_6	18458_00461	6	0.713605
94	18458_00461_output_7	18458_00461	7	0.881101
95	18458_00461_output_8	18458_00461	8	0.999242
96	18458_00502_output_1	18458_00502	1	0.0560325
97	18458_00502_output_2	18458_00502	2	0.0985214
98	18458_00502_output_3	18458_00502	3	0.14738
99	18458_00502_output_4	18458_00502	4	0.362511
100	18458_00502_output_5	18458_00502	5	0.34404
101	18458_00502_output_6	18458_00502	6	0.412873
102	18458_00502_output_7	18458_00502	7	0.552238
103	18458_00502_output_8	18458_00502	8	0.991794
104	18458_00574_output_1	18458_00574	1	0.0677059
105	18458_00574_output_2	18458_00574	2	0.185683
106	18458_00574_output_3	18458_00574	3	0.334814
107	18458_00574_output_4	18458_00574	4	0.527736
108	18458_00574_output_5	18458_00574	5	0.697932
109	18458_00574_output_6	18458_00574	6	0.901781
110	18458_00574_output_7	18458_00574	7	0.902752
111	18458_00574_output_8	18458_00574	8	1
112	18458_00612_output_1	18458_00612	1	0
113	18458_00612_output_2	18458_00612	2	0.0608136
114	18458_00612_output_3	18458_00612	3	0.220091
115	18458_00612_output_4	18458_00612	4	0.288531
116	18458_00612_output_5	18458_00612	5	0.363488
117	18458_00612_output_6	18458_00612	6	0.363488
118	18458_00612_output_7	18458_00612	7	0.363488
119	18458_00612_output_8	18458_00612	8	0.992617
120	18869_3504_x6554_y5961_output_1	18869_3504_x6554_y5961	1	0
121	18869_3504_x6554_y5961_output_2	18869_3504_x6554_y5961	2	0
122	18869_3504_x6554_y5961_output_3	18869_3504_x6554_y5961	3	0.18057
123	18869_3504_x6554_y5961_output_4	18869_3504_x6554_y5961	4	0.181726
124	18869_3504_x6554_y5961_output_5	18869_3504_x6554_y5961	5	0.460402
125	18869_3504_x6554_y5961_output_6	18869_3504_x6554_y5961	6	0.546323
126	18869_3504_x6554_y5961_output_7	18869_3504_x6554_y5961	7	0.646081
127	18869_3504_x6554_y5961_output_8	18869_3504_x6554_y5961	8	0.995184
128	18869_3761_x5335_y8118_output_1	18869_3761_x5335_y8118	1	0
129	18869_3761_x5335_y8118_output_2	18869_3761_x5335_y8118	2	0.00681602
130	18869_3761_x5335_y8118_output_3	18869_3761_x5335_y8118	3	0
131	18869_3761_x5335_y8118_output_4	18869_3761_x5335_y8118	4	0
132	18869_3761_x5335_y8118_output_5	18869_3761_x5335_y8118	5	0
133	18869_3761_x5335_y8118_output_6	18869_3761_x5335_y8118	6	0
134	18869_3761_x5335_y8118_output_7	18869_3761_x5335_y8118	7	0.262809
135	18869_3761_x5335_y8118_output_8	18869_3761_x5335_y8118	8	1
136	18869_4419_x16667_y10498_output_1	18869_4419_x16667_y10498	1	0
137	18869_4419_x16667_y10498_output_2	18869_4419_x16667_y10498	2	0.345357
138	18869_4419_x16667_y10498_output_3	18869_4419_x16667_y10498	3	0.346306
139	18869_4419_x16667_y10498_output_4	18869_4419_x16667_y10498	4	0.353254
140	18869_4419_x16667_y10498_output_5	18869_4419_x16667_y10498	5	0.36126
141	18869_4419_x16667_y10498_output_6	18869_4419_x16667_y10498	6	0.36126
142	18869_4419_x16667_y10498_output_7	18869_4419_x16667_y10498	7	0.832237
143	18869_4419_x16667_y10498_output_8	18869_4419_x16667_y10498	8	0.9983
144	18869_5482_x15126_y4142_output_1	18869_5482_x15126_y4142	1	0.00880198
145	18869_5482_x15126_y4142_output_2	18869_5482_x15126_y4142	2	0.0386204
146	18869_5482_x15126_y4142_output_3	18869_5482_x15126_y4142	3	0.0591727
147	18869_5482_x15126_y4142_output_4	18869_5482_x15126_y4142	4	0.224572
148	18869_5482_x15126_y4142_output_5	18869_5482_x15126_y4142	5	0.386416
149	18869_5482_x15126_y4142_output_6	18869_5482_x15126_y4142	6	0.545081
150	18869_5482_x15126_y4142_output_7	18869_5482_x15126_y4142	7	0.588006
151	18869_5482_x15126_y4142_output_8	18869_5482_x15126_y4142	8	0.999542
152	18869_5705_x4706_y6107_output_1	18869_5705_x4706_y6107	1	0.0737883
153	18869_5705_x4706_y6107_output_2	18869_5705_x4706_y6107	2	0.0757327
154	18869_5705_x4706_y6107_output_3	18869_5705_x4706_y6107	3	0.19842
155	18869_5705_x4706_y6107_output_4	18869_5705_x4706_y6107	4	0.274868
156	18869_5705_x4706_y6107_output_5	18869_5705_x4706_y6107	5	0.407682
157	18869_5705_x4706_y6107_output_6	18869_5705_x4706_y6107	6	0.632715
158	18869_5705_x4706_y6107_output_7	18869_5705_x4706_y6107	7	0.928187
159	18869_5705_x4706_y6107_output_8	18869_5705_x4706_y6107	8	0.999853

## Sheet: Figure2d_accuracy
	File	Neuron	Time period	Accuracy
0	17302_00002_output_1	17302_00002	1	0.44322
1	17302_00002_output_2	17302_00002	2	0.590496
2	17302_00002_output_3	17302_00002	3	0.700378
3	17302_00002_output_4	17302_00002	4	0.763239
4	17302_00002_output_5	17302_00002	5	0.85504
5	17302_00002_output_6	17302_00002	6	0.884577
6	17302_00002_output_7	17302_00002	7	0.910309
7	17302_00002_output_8	17302_00002	8	0.965871
8	17302_00024_output_1	17302_00024	1	0.500622
9	17302_00024_output_2	17302_00024	2	0.727033
10	17302_00024_output_3	17302_00024	3	0.779575
11	17302_00024_output_4	17302_00024	4	0.837064
12	17302_00024_output_5	17302_00024	5	0.901827
13	17302_00024_output_6	17302_00024	6	0.924737
14	17302_00024_output_7	17302_00024	7	0.943727
15	17302_00024_output_8	17302_00024	8	0.955988
16	18453_2428_x13810_y8197_output_1	18453_2428_x13810_y8197	1	0.296297
17	18453_2428_x13810_y8197_output_2	18453_2428_x13810_y8197	2	0.480756
18	18453_2428_x13810_y8197_output_3	18453_2428_x13810_y8197	3	0.750503
19	18453_2428_x13810_y8197_output_4	18453_2428_x13810_y8197	4	0.803802
20	18453_2428_x13810_y8197_output_5	18453_2428_x13810_y8197	5	0.838612
21	18453_2428_x13810_y8197_output_6	18453_2428_x13810_y8197	6	0.849133
22	18453_2428_x13810_y8197_output_7	18453_2428_x13810_y8197	7	0.919699
23	18453_2428_x13810_y8197_output_8	18453_2428_x13810_y8197	8	0.977096
24	18453_4221_x16935_y5165_output_1	18453_4221_x16935_y5165	1	0.292633
25	18453_4221_x16935_y5165_output_2	18453_4221_x16935_y5165	2	0.594119
26	18453_4221_x16935_y5165_output_3	18453_4221_x16935_y5165	3	0.672677
27	18453_4221_x16935_y5165_output_4	18453_4221_x16935_y5165	4	0.735334
28	18453_4221_x16935_y5165_output_5	18453_4221_x16935_y5165	5	0.792748
29	18453_4221_x16935_y5165_output_6	18453_4221_x16935_y5165	6	0.910537
30	18453_4221_x16935_y5165_output_7	18453_4221_x16935_y5165	7	0.970065
31	18453_4221_x16935_y5165_output_8	18453_4221_x16935_y5165	8	0.977379
32	18453_7010_x8769_y4509_output_1	18453_7010_x8769_y4509	1	0.319371
33	18453_7010_x8769_y4509_output_2	18453_7010_x8769_y4509	2	0.537364
34	18453_7010_x8769_y4509_output_3	18453_7010_x8769_y4509	3	0.544239
35	18453_7010_x8769_y4509_output_4	18453_7010_x8769_y4509	4	0.568862
36	18453_7010_x8769_y4509_output_5	18453_7010_x8769_y4509	5	0.670424
37	18453_7010_x8769_y4509_output_6	18453_7010_x8769_y4509	6	0.744039
38	18453_7010_x8769_y4509_output_7	18453_7010_x8769_y4509	7	0.784708
39	18453_7010_x8769_y4509_output_8	18453_7010_x8769_y4509	8	0.802309
40	18454_00097_output_1	18454_00097	1	0.150641
41	18454_00097_output_2	18454_00097	2	0.412414
42	18454_00097_output_3	18454_00097	3	0.663799
43	18454_00097_output_4	18454_00097	4	0.787912
44	18454_00097_output_5	18454_00097	5	0.830788
45	18454_00097_output_6	18454_00097	6	0.871805
46	18454_00097_output_7	18454_00097	7	0.934716
47	18454_00097_output_8	18454_00097	8	0.974986
48	18455_00152_output_1	18455_00152	1	0.414139
49	18455_00152_output_2	18455_00152	2	0.591495
50	18455_00152_output_3	18455_00152	3	0.757072
51	18455_00152_output_4	18455_00152	4	0.793607
52	18455_00152_output_5	18455_00152	5	0.865101
53	18455_00152_output_6	18455_00152	6	0.962406
54	18455_00152_output_7	18455_00152	7	0.987693
55	18455_00152_output_8	18455_00152	8	1.01223
56	18457_00009_output_1	18457_00009	1	0.356207
57	18457_00009_output_2	18457_00009	2	0.596255
58	18457_00009_output_3	18457_00009	3	0.67757
59	18457_00009_output_4	18457_00009	4	0.69287
60	18457_00009_output_5	18457_00009	5	0.709208
61	18457_00009_output_6	18457_00009	6	0.779282
62	18457_00009_output_7	18457_00009	7	0.883864
63	18457_00009_output_8	18457_00009	8	0.948146
64	18457_00116_output_1	18457_00116	1	0.0531699
65	18457_00116_output_2	18457_00116	2	0.161162
66	18457_00116_output_3	18457_00116	3	0.241392
67	18457_00116_output_4	18457_00116	4	0.32197
68	18457_00116_output_5	18457_00116	5	0.509622
69	18457_00116_output_6	18457_00116	6	0.703902
70	18457_00116_output_7	18457_00116	7	0.862336
71	18457_00116_output_8	18457_00116	8	0.93062
72	18458_00244_output_1	18458_00244	1	0.254818
73	18458_00244_output_2	18458_00244	2	0.570613
74	18458_00244_output_3	18458_00244	3	0.652183
75	18458_00244_output_4	18458_00244	4	0.770878
76	18458_00244_output_5	18458_00244	5	0.88015
77	18458_00244_output_6	18458_00244	6	0.89993
78	18458_00244_output_7	18458_00244	7	0.897485
79	18458_00244_output_8	18458_00244	8	0.949898
80	18458_00375_output_1	18458_00375	1	0.389402
81	18458_00375_output_2	18458_00375	2	0.664421
82	18458_00375_output_3	18458_00375	3	0.791247
83	18458_00375_output_4	18458_00375	4	0.86449
84	18458_00375_output_5	18458_00375	5	0.923338
85	18458_00375_output_6	18458_00375	6	0.944306
86	18458_00375_output_7	18458_00375	7	0.982835
87	18458_00375_output_8	18458_00375	8	0.995876
88	18458_00461_output_1	18458_00461	1	0.256925
89	18458_00461_output_2	18458_00461	2	0.37391
90	18458_00461_output_3	18458_00461	3	0.520803
91	18458_00461_output_4	18458_00461	4	0.701978
92	18458_00461_output_5	18458_00461	5	0.750389
93	18458_00461_output_6	18458_00461	6	0.753502
94	18458_00461_output_7	18458_00461	7	0.863761
95	18458_00461_output_8	18458_00461	8	0.927109
96	18458_00502_output_1	18458_00502	1	0.163146
97	18458_00502_output_2	18458_00502	2	0.271216
98	18458_00502_output_3	18458_00502	3	0.411438
99	18458_00502_output_4	18458_00502	4	0.430756
100	18458_00502_output_5	18458_00502	5	0.673197
101	18458_00502_output_6	18458_00502	6	0.764335
102	18458_00502_output_7	18458_00502	7	0.834387
103	18458_00502_output_8	18458_00502	8	0.958373
104	18458_00574_output_1	18458_00574	1	0.158198
105	18458_00574_output_2	18458_00574	2	0.251987
106	18458_00574_output_3	18458_00574	3	0.483279
107	18458_00574_output_4	18458_00574	4	0.633881
108	18458_00574_output_5	18458_00574	5	0.764509
109	18458_00574_output_6	18458_00574	6	0.882805
110	18458_00574_output_7	18458_00574	7	0.940623
111	18458_00574_output_8	18458_00574	8	0.98636
112	18458_00612_output_1	18458_00612	1	0.0681471
113	18458_00612_output_2	18458_00612	2	0.364994
114	18458_00612_output_3	18458_00612	3	0.511436
115	18458_00612_output_4	18458_00612	4	0.685554
116	18458_00612_output_5	18458_00612	5	0.7581
117	18458_00612_output_6	18458_00612	6	0.80672
118	18458_00612_output_7	18458_00612	7	0.879109
119	18458_00612_output_8	18458_00612	8	0.912542
120	18869_3504_x6554_y5961_output_1	18869_3504_x6554_y5961	1	0.227579
121	18869_3504_x6554_y5961_output_2	18869_3504_x6554_y5961	2	0.547889
122	18869_3504_x6554_y5961_output_3	18869_3504_x6554_y5961	3	0.642956
123	18869_3504_x6554_y5961_output_4	18869_3504_x6554_y5961	4	0.735512
124	18869_3504_x6554_y5961_output_5	18869_3504_x6554_y5961	5	0.747913
125	18869_3504_x6554_y5961_output_6	18869_3504_x6554_y5961	6	0.80408
126	18869_3504_x6554_y5961_output_7	18869_3504_x6554_y5961	7	0.868229
127	18869_3504_x6554_y5961_output_8	18869_3504_x6554_y5961	8	0.943233
128	18869_3761_x5335_y8118_output_1	18869_3761_x5335_y8118	1	0.362814
129	18869_3761_x5335_y8118_output_2	18869_3761_x5335_y8118	2	0.527111
130	18869_3761_x5335_y8118_output_3	18869_3761_x5335_y8118	3	0.632107
131	18869_3761_x5335_y8118_output_4	18869_3761_x5335_y8118	4	0.744466
132	18869_3761_x5335_y8118_output_5	18869_3761_x5335_y8118	5	0.765105
133	18869_3761_x5335_y8118_output_6	18869_3761_x5335_y8118	6	0.856292
134	18869_3761_x5335_y8118_output_7	18869_3761_x5335_y8118	7	0.912679
135	18869_3761_x5335_y8118_output_8	18869_3761_x5335_y8118	8	0.947793
136	18869_4419_x16667_y10498_output_1	18869_4419_x16667_y10498	1	0.3306
137	18869_4419_x16667_y10498_output_2	18869_4419_x16667_y10498	2	0.360838
138	18869_4419_x16667_y10498_output_3	18869_4419_x16667_y10498	3	0.382375
139	18869_4419_x16667_y10498_output_4	18869_4419_x16667_y10498	4	0.438775
140	18869_4419_x16667_y10498_output_5	18869_4419_x16667_y10498	5	0.65121
141	18869_4419_x16667_y10498_output_6	18869_4419_x16667_y10498	6	0.896464
142	18869_4419_x16667_y10498_output_7	18869_4419_x16667_y10498	7	0.961211
143	18869_4419_x16667_y10498_output_8	18869_4419_x16667_y10498	8	0.969758
144	18869_5482_x15126_y4142_output_1	18869_5482_x15126_y4142	1	0.235896
145	18869_5482_x15126_y4142_output_2	18869_5482_x15126_y4142	2	0.542666
146	18869_5482_x15126_y4142_output_3	18869_5482_x15126_y4142	3	0.715838
147	18869_5482_x15126_y4142_output_4	18869_5482_x15126_y4142	4	0.768353
148	18869_5482_x15126_y4142_output_5	18869_5482_x15126_y4142	5	0.775349
149	18869_5482_x15126_y4142_output_6	18869_5482_x15126_y4142	6	0.827151
150	18869_5482_x15126_y4142_output_7	18869_5482_x15126_y4142	7	0.928884
151	18869_5482_x15126_y4142_output_8	18869_5482_x15126_y4142	8	1.00085
152	18869_5705_x4706_y6107_output_1	18869_5705_x4706_y6107	1	0.162239
153	18869_5705_x4706_y6107_output_2	18869_5705_x4706_y6107	2	0.29462
154	18869_5705_x4706_y6107_output_3	18869_5705_x4706_y6107	3	0.429683
155	18869_5705_x4706_y6107_output_4	18869_5705_x4706_y6107	4	0.640447
156	18869_5705_x4706_y6107_output_5	18869_5705_x4706_y6107	5	0.774595
157	18869_5705_x4706_y6107_output_6	18869_5705_x4706_y6107	6	0.873205
158	18869_5705_x4706_y6107_output_7	18869_5705_x4706_y6107	7	0.905704
159	18869_5705_x4706_y6107_output_8	18869_5705_x4706_y6107	8	0.979464
