# Supplementary material for: Collaborative augmented reconstruction of 3D neuron morphology in mouse and human brains
Source: Nat Methods. 2024 Sep 4;21(10):1936–46. doi: 10.1038/s41592-024-02401-8 (PMC11468770; doi:10.1038/s41592-024-02401-8)
Supplement: Supplementary file 4 — Statistical source data. [file 41592_2024_2401_MOESM4_ESM.xlsx]

## Sheet: b
stage	x	y	z	prediction	true_value
T1	22708	18663	3056	1	1
T1	22755	18674	3077	1	1
T1	22770	18738	3022	1	1
T1	22776	18674	3049	1	1
T1	22778	18766	3074	1	1
T1	22784	18765	3074	1	1
T1	22804	18812	3088	1	1
T1	22817	18685	3048	1	1
T1	22824	18710	3085	1	1
T1	22825	18600	3025	1	1
T1	22831	18835	3067	1	1
T1	22837	18626	3064	1	1
T1	22838	18777	3025	1	1
T1	22840	18818	3054	1	1
T1	22840	18835	3067	1	1
T1	22844	18834	3066	1	1
T1	22848	18841	3035	1	1
T1	22858	18818	3048	1	1
T1	22860	18804	3029	1	1
T1	22865	18724	3073	1	1
T1	22866	18810	3042	1	1
T1	22867	18811	3030	1	1
T1	22868	18823	3043	1	1
T1	22869	18810	3043	1	1
T1	22870	18826	3042	1	1
T1	22873	18822	3032	1	1
T1	22874	18823	3033	1	1
T1	22876	18836	3137	0	1
T1	22888	18802	3060	1	1
T1	22893	18804	3031	1	1
T1	22906	18733	3059	1	1
T1	22907	18735	3052	1	1
T1	22911	18735	3052	1	1
T1	22918	18733	3052	1	1
T1	22925	18891	3125	0	1
T1	22928	18668	3065	1	1
T1	22930	18902	3054	1	1
T1	22932	18780	3071	1	1
T1	22940	18857	3095	1	1
T1	22966	18727	3036	1	1
T1	22969	18724	3036	1	1
T1	22980	18717	3034	0	1
T2	22708	18663	3056	1	1
T2	22755	18674	3077	1	1
T2	22770	18738	3022	1	1
T2	22776	18674	3049	1	1
T2	22778	18766	3074	1	1
T2	22784	18765	3074	1	1
T2	22804	18812	3088	1	1
T2	22817	18685	3048	1	1
T2	22824	18710	3085	1	1
T2	22825	18600	3025	1	1
T2	22831	18835	3067	1	1
T2	22837	18626	3064	1	1
T2	22838	18777	3025	1	1
T2	22840	18818	3054	1	1
T2	22840	18835	3067	1	1
T2	22844	18834	3066	1	1
T2	22848	18841	3035	1	1
T2	22858	18818	3048	1	1
T2	22860	18804	3029	1	1
T2	22862	18725	3075	1	1
T2	22866	18810	3042	1	1
T2	22867	18811	3030	1	1
T2	22868	18823	3043	1	1
T2	22869	18810	3043	1	1
T2	22870	18826	3042	1	1
T2	22873	18822	3032	1	1
T2	22874	18823	3033	1	1
T2	22876	18836	3137	0	1
T2	22888	18802	3060	1	1
T2	22892	18855	3037	1	1
T2	22893	18804	3031	1	1
T2	22906	18733	3059	1	1
T2	22907	18735	3052	1	1
T2	22911	18735	3052	1	1
T2	22918	18733	3052	1	1
T2	22925	18891	3125	0	1
T2	22928	18668	3065	1	1
T2	22930	18902	3054	1	1
T2	22932	18780	3071	1	1
T2	22938	18856	3095	1	1
T2	22944	18897	3077	1	1
T2	22945	18895	3052	0	0
T2	22951	18878	3049	1	1
T2	22952	18858	3047	1	1
T2	22953	18849	3047	1	1
T2	22963	18949	3177	1	1
T2	22966	18727	3036	1	1
T2	22969	18724	3036	1	1
T2	22980	18717	3034	0	1
T2	22992	18964	3060	1	1
T2	23101	19114	3264	1	1
T2	23107	19120	3263	1	1
T2	23156	19165	3268	1	1
T2	23192	19195	3272	1	1
T2	23261	19246	3286	1	1
T2	23443	19391	3311	1	1
T2	23449	19404	3334	1	1
T2	23613	19588	3448	0	1
T2	23614	19570	3400	1	1
T2	23626	19577	3405	1	1
T2	23660	19588	3392	0	0
T2	23661	19616	3439	1	1
T2	23689	19611	3389	1	1
T2	23717	19661	3479	1	1
T2	23807	19678	3513	1	1
T2	23817	19694	3531	1	1
T2	23818	19674	3524	1	1
T2	23841	19755	3589	0	0
T2	23880	19649	3562	1	1
T2	23885	19681	3519	1	1
T2	23888	19742	3571	1	1
T2	23933	19684	3520	1	1
T2	23946	19670	3512	1	1
T2	23964	19636	3587	1	1
T2	24119	19632	3604	1	1
T2	24167	19708	3624	1	1
T2	24232	19729	3626	1	1
T2	24238	19701	3633	1	1
T2	24242	19643	3643	1	0
T2	24246	19623	3605	1	1
T2	24257	19418	3661	1	1
T2	24258	19733	3643	1	1
T2	24264	19445	3662	1	1
T2	24264	19659	3663	1	1
T2	24273	19599	3608	1	1
T2	24279	19623	3663	1	1
T2	24282	19712	3660	1	1
T2	24291	19622	3662	1	1
T2	24301	19557	3667	0	1
T2	24314	19490	3707	1	1
T2	24315	19646	3672	1	1
T2	24316	19570	3613	0	1
T2	24348	19721	3663	1	1
T2	24445	19686	3669	1	1
T2	24501	19405	3670	1	1
T2	24581	19628	3655	1	1
T2	24634	20055	3667	1	1
T2	24662	19929	3662	1	1
T2	24669	19877	3660	1	1
T2	24671	19875	3660	1	1
T2	24679	19903	3658	1	1
T2	24708	19738	3698	1	1
T2	24715	19362	3704	1	1
T2	24716	19348	3704	1	1
T2	24720	19398	3695	1	1
T2	24743	19757	3656	0	0
T2	24752	19559	3673	1	1
T2	24755	19527	3684	1	1
T2	24765	19640	3662	1	1
T3	22708	18663	3056	1	1
T3	22755	18674	3077	1	1
T3	22770	18738	3022	1	1
T3	22776	18674	3049	1	1
T3	22778	18766	3074	1	1
T3	22784	18765	3074	1	1
T3	22788	18916	3036	0	1
T3	22804	18812	3088	1	1
T3	22807	18881	3036	0	0
T3	22810	19210	2996	1	1
T3	22817	18685	3048	1	1
T3	22819	19207	2996	1	1
T3	22824	18710	3085	1	1
T3	22825	18600	3025	1	1
T3	22831	18835	3067	1	1
T3	22837	18626	3064	1	1
T3	22838	18777	3025	1	1
T3	22840	18818	3054	1	1
T3	22840	18835	3067	1	1
T3	22840	18924	3032	1	1
T3	22844	18834	3066	1	1
T3	22848	18841	3035	1	1
T3	22848	18924	3032	1	1
T3	22851	18760	3041	1	1
T3	22854	18933	3033	1	1
T3	22858	18818	3048	1	1
T3	22860	18804	3029	1	1
T3	22862	18725	3075	1	1
T3	22863	18976	3023	1	1
T3	22866	18810	3042	1	1
T3	22867	18811	3030	1	1
T3	22868	18823	3043	1	1
T3	22869	18810	3043	1	1
T3	22870	18826	3042	1	1
T3	22870	19078	3000	1	1
T3	22873	18822	3032	1	1
T3	22874	18823	3033	1	1
T3	22876	18836	3137	0	1
T3	22880	18896	3032	1	1
T3	22881	18855	3037	1	1
T3	22888	18802	3060	1	1
T3	22892	18855	3037	1	1
T3	22893	18804	3031	1	1
T3	22895	19023	3006	1	1
T3	22906	18733	3059	1	1
T3	22907	18735	3052	1	1
T3	22911	18735	3052	1	1
T3	22915	18927	3021	0	1
T3	22918	18733	3052	1	1
T3	22921	18946	3016	1	1
T3	22925	18891	3125	0	1
T3	22928	18668	3065	1	1
T3	22930	18902	3054	1	1
T3	22932	18780	3071	1	1
T3	22938	18856	3095	1	1
T3	22944	18897	3077	1	1
T3	22944	19016	2980	1	1
T3	22945	18895	3052	0	0
T3	22951	18878	3049	1	1
T3	22951	19082	2996	1	1
T3	22952	18858	3047	1	1
T3	22953	18849	3047	1	1
T3	22961	18991	3001	1	1
T3	22963	18949	3177	1	1
T3	22966	18727	3036	1	1
T3	22969	18724	3036	1	1
T3	22980	18717	3034	0	1
T3	22992	18964	3060	1	1
T3	23013	19217	2989	1	1
T3	23101	19114	3264	1	1
T3	23107	19120	3263	1	1
T3	23156	19165	3268	1	1
T3	23192	19195	3272	1	1
T3	23261	19246	3286	1	1
T3	23443	19391	3311	1	1
T3	23449	19404	3334	1	1
T3	23613	19588	3448	0	1
T3	23614	19570	3400	1	1
T3	23617	19590	3464	1	1
T3	23620	19589	3462	1	1
T3	23626	19577	3405	1	1
T3	23628	19590	3442	1	1
T3	23630	19596	3451	1	1
T3	23660	19588	3392	0	0
T3	23661	19616	3439	1	1
T3	23689	19611	3389	1	1
T3	23717	19661	3479	1	1
T3	23807	19678	3513	1	1
T3	23817	19694	3531	1	1
T3	23818	19674	3524	1	1
T3	23841	19755	3589	0	0
T3	23880	19649	3562	1	1
T3	23885	19681	3519	1	1
T3	23888	19742	3571	1	1
T3	23933	19684	3520	1	1
T3	23946	19670	3512	1	1
T3	23964	19636	3587	1	1
T3	23966	19770	3552	0	1
T3	23998	20240	3527	1	1
T3	24116	19308	3556	0	1
T3	24119	19632	3604	1	1
T3	24167	19708	3624	1	1
T3	24219	19809	3655	0	1
T3	24232	19729	3626	1	1
T3	24238	19701	3633	1	1
T3	24242	19643	3643	1	0
T3	24246	19623	3605	1	1
T3	24257	19418	3661	1	1
T3	24258	19733	3643	1	1
T3	24264	19445	3662	1	1
T3	24264	19659	3663	1	1
T3	24273	19599	3608	1	1
T3	24279	19623	3663	1	1
T3	24282	19712	3660	1	1
T3	24290	19631	3639	1	1
T3	24291	19622	3662	1	1
T3	24301	19557	3667	0	1
T3	24314	19490	3707	1	1
T3	24315	19646	3672	1	1
T3	24316	19570	3613	0	1
T3	24343	19557	3616	1	1
T3	24348	19721	3663	1	1
T3	24365	20316	3659	1	1
T3	24445	19686	3669	1	1
T3	24495	19783	3654	1	1
T3	24501	19405	3670	1	1
T3	24574	20194	3686	1	1
T3	24581	19628	3655	1	1
T3	24634	20055	3667	1	1
T3	24662	19929	3662	1	1
T3	24669	19877	3660	1	1
T3	24671	19875	3660	1	1
T3	24679	19903	3658	1	1
T3	24708	19738	3698	1	1
T3	24715	19362	3704	1	1
T3	24716	19348	3704	1	1
T3	24720	19398	3695	1	1
T3	24743	19757	3656	0	0
T3	24752	19559	3673	1	1
T3	24755	19527	3684	1	1
T3	24765	19640	3662	1	1
T4	22708	18663	3056	1	1
T4	22755	18674	3077	1	1
T4	22770	18738	3022	1	1
T4	22776	18674	3049	1	1
T4	22778	18766	3074	1	1
T4	22784	18765	3074	1	1
T4	22788	18916	3036	0	1
T4	22804	18812	3088	1	1
T4	22807	18881	3036	0	0
T4	22810	19210	2996	1	1
T4	22817	18685	3048	1	1
T4	22819	19207	2996	1	1
T4	22821	18970	3323	1	0
T4	22824	18710	3085	1	1
T4	22825	18600	3025	1	1
T4	22831	18835	3067	1	1
T4	22837	18626	3064	1	1
T4	22838	18777	3025	1	1
T4	22840	18818	3054	1	1
T4	22840	18835	3067	1	1
T4	22840	18924	3032	1	1
T4	22844	18834	3066	1	1
T4	22848	18841	3035	1	1
T4	22848	18924	3032	1	1
T4	22851	18760	3041	1	1
T4	22854	18933	3033	1	1
T4	22858	18818	3048	1	1
T4	22860	18804	3029	1	1
T4	22862	18725	3075	1	1
T4	22863	18976	3023	1	1
T4	22866	18810	3042	1	1
T4	22867	18811	3030	1	1
T4	22868	18823	3043	1	1
T4	22869	18810	3043	1	1
T4	22870	18826	3042	1	1
T4	22870	19078	3000	1	1
T4	22873	18822	3032	1	1
T4	22874	18823	3033	1	1
T4	22876	18836	3137	0	1
T4	22880	18896	3032	1	1
T4	22881	18855	3037	1	1
T4	22883	19012	3249	1	0
T4	22888	18802	3060	1	1
T4	22892	18855	3037	1	1
T4	22893	18804	3031	1	1
T4	22895	19023	3006	1	1
T4	22906	18733	3059	1	1
T4	22907	18735	3052	1	1
T4	22911	18735	3052	1	1
T4	22915	18927	3021	0	1
T4	22918	18733	3052	1	1
T4	22918	19037	3252	0	0
T4	22921	18946	3016	1	1
T4	22925	18891	3125	0	1
T4	22928	18668	3065	1	1
T4	22930	18902	3054	1	1
T4	22932	18780	3071	1	1
T4	22938	18856	3095	1	1
T4	22944	18897	3077	1	1
T4	22944	19016	2980	1	1
T4	22945	18895	3052	0	0
T4	22951	18878	3049	1	1
T4	22951	19082	2996	1	1
T4	22952	18858	3047	1	1
T4	22953	18849	3047	1	1
T4	22961	18991	3001	1	1
T4	22963	18949	3177	1	1
T4	22966	18727	3036	1	1
T4	22969	18724	3036	1	1
T4	22980	18717	3034	0	1
T4	22992	18964	3060	1	1
T4	22994	19084	3286	1	1
T4	23013	19217	2989	1	1
T4	23023	19130	3255	1	0
T4	23085	19159	3276	1	1
T4	23101	19114	3264	1	1
T4	23102	19177	3275	1	1
T4	23107	19120	3263	1	1
T4	23156	19165	3268	1	1
T4	23169	19232	3250	1	1
T4	23192	19195	3272	1	1
T4	23254	19319	3233	1	1
T4	23261	19246	3286	1	1
T4	23301	19339	3279	1	0
T4	23396	19394	3307	1	1
T4	23432	19394	3323	1	1
T4	23443	19391	3311	1	1
T4	23449	19404	3334	1	1
T4	23553	19362	3196	1	1
T4	23613	19588	3448	0	1
T4	23614	19570	3400	1	1
T4	23617	19590	3464	1	1
T4	23620	19589	3462	1	1
T4	23626	19577	3405	1	1
T4	23628	19590	3442	1	1
T4	23630	19596	3451	1	1
T4	23660	19588	3392	0	0
T4	23661	19616	3439	1	1
T4	23689	19611	3389	1	1
T4	23717	19661	3479	1	1
T4	23807	19678	3513	1	1
T4	23817	19694	3531	1	1
T4	23818	19674	3524	1	1
T4	23841	19755	3589	0	0
T4	23880	19649	3562	1	1
T4	23885	19681	3519	1	1
T4	23888	19742	3571	1	1
T4	23933	19684	3520	1	1
T4	23946	19670	3512	1	1
T4	23964	19636	3587	1	1
T4	23966	19770	3552	0	1
T4	24116	19308	3556	0	1
T4	24119	19632	3604	1	1
T4	24120	19756	3612	1	1
T4	24162	19756	3626	0	0
T4	24167	19708	3624	1	1
T4	24219	19809	3655	0	1
T4	24232	19729	3626	1	1
T4	24238	19701	3633	1	1
T4	24240	19708	3619	0	0
T4	24246	19623	3605	1	1
T4	24255	19420	3661	1	1
T4	24257	19418	3661	1	1
T4	24258	19733	3643	1	1
T4	24264	19659	3663	1	1
T4	24273	19599	3608	1	1
T4	24282	19712	3660	1	1
T4	24290	19631	3639	1	1
T4	24301	19557	3667	0	1
T4	24314	19490	3707	1	1
T4	24315	19646	3672	1	1
T4	24316	19570	3613	0	1
T4	24343	19557	3616	1	1
T4	24348	19721	3663	1	1
T4	24445	19686	3669	1	1
T4	24501	19405	3670	1	1
T4	24571	19608	3652	1	1
T4	24581	19628	3655	1	1
T4	24708	19738	3698	1	1
T4	24715	19362	3704	1	1
T4	24716	19348	3704	1	1
T4	24720	19398	3695	1	1
T4	24752	19559	3673	1	1
T4	24755	19527	3684	1	1
T4	24765	19640	3662	1	1
T4	25056	19664	3760	1	1
T4	25091	19673	3756	1	1
T4	25140	19636	3777	1	1
T4	25184	19724	3764	1	1
T4	25225	19479	3796	0	1
T4	25264	19600	3812	1	1
T4	25295	19596	3822	0	1
T4	25465	19453	3840	0	0
T4	25753	19399	3906	1	1
T4	25761	19424	3897	0	0
T4	25832	19320	3890	0	0
T5	22120	18368	3172	1	1
T5	22708	18663	3056	1	1
T5	22755	18674	3077	1	1
T5	22770	18738	3022	1	1
T5	22776	18674	3049	1	1
T5	22778	18766	3074	1	1
T5	22784	18765	3074	1	1
T5	22788	18916	3036	0	1
T5	22804	18812	3088	1	1
T5	22807	18881	3036	0	0
T5	22810	19210	2996	1	1
T5	22817	18685	3048	1	1
T5	22819	19207	2996	1	1
T5	22824	18710	3085	1	1
T5	22825	18600	3025	1	1
T5	22831	18835	3067	1	1
T5	22837	18626	3064	1	1
T5	22838	18777	3025	1	1
T5	22840	18818	3054	1	1
T5	22840	18835	3067	1	1
T5	22840	18924	3032	1	1
T5	22844	18834	3066	1	1
T5	22848	18841	3035	1	1
T5	22848	18924	3032	1	1
T5	22851	18760	3041	1	1
T5	22854	18933	3033	1	1
T5	22858	18818	3048	1	1
T5	22860	18804	3029	1	1
T5	22862	18725	3075	1	1
T5	22863	18976	3023	1	1
T5	22866	18810	3042	1	1
T5	22867	18811	3030	1	1
T5	22868	18823	3043	1	1
T5	22869	18810	3043	1	1
T5	22870	18826	3042	1	1
T5	22870	19078	3000	1	1
T5	22873	18822	3032	1	1
T5	22874	18823	3033	1	1
T5	22876	18836	3137	0	1
T5	22880	18896	3032	1	1
T5	22881	18855	3037	1	1
T5	22888	18802	3060	1	1
T5	22892	18855	3037	1	1
T5	22893	18804	3031	1	1
T5	22895	19023	3006	1	1
T5	22906	18733	3059	1	1
T5	22907	18735	3052	1	1
T5	22911	18735	3052	1	1
T5	22915	18927	3021	0	1
T5	22918	18733	3052	1	1
T5	22921	18946	3016	1	1
T5	22925	18891	3125	0	1
T5	22928	18668	3065	1	1
T5	22930	18902	3054	1	1
T5	22932	18780	3071	1	1
T5	22938	18856	3095	1	1
T5	22944	18897	3077	1	1
T5	22944	19016	2980	1	1
T5	22945	18895	3052	0	0
T5	22951	18878	3049	1	1
T5	22951	19082	2996	1	1
T5	22952	18858	3047	1	1
T5	22953	18849	3047	1	1
T5	22961	18991	3001	1	1
T5	22963	18949	3177	1	1
T5	22966	18727	3036	1	1
T5	22969	18724	3036	1	1
T5	22980	18717	3034	0	1
T5	22992	18964	3060	1	1
T5	22994	19084	3286	1	1
T5	23013	19217	2989	1	1
T5	23085	19159	3276	1	1
T5	23101	19114	3264	1	1
T5	23102	19177	3275	1	1
T5	23107	19120	3263	1	1
T5	23156	19165	3268	1	1
T5	23192	19195	3272	1	1
T5	23254	19319	3233	1	1
T5	23261	19246	3286	1	1
T5	23287	19353	3285	1	1
T5	23290	19342	3284	1	1
T5	23396	19394	3307	1	1
T5	23432	19394	3323	1	1
T5	23443	19391	3311	1	1
T5	23449	19404	3334	1	1
T5	23553	19362	3196	1	1
T5	23613	19588	3448	0	1
T5	23614	19570	3400	1	1
T5	23617	19590	3464	1	1
T5	23620	19589	3462	1	1
T5	23626	19577	3405	1	1
T5	23628	19590	3442	1	1
T5	23630	19596	3451	1	1
T5	23660	19588	3392	0	0
T5	23661	19616	3439	1	1
T5	23682	19324	3218	1	1
T5	23689	19611	3389	1	1
T5	23700	19398	3245	1	1
T5	23717	19661	3479	1	1
T5	23807	19678	3513	1	1
T5	23817	19694	3531	1	1
T5	23818	19674	3524	1	1
T5	23841	19755	3589	0	0
T5	23880	19649	3562	1	1
T5	23885	19681	3519	1	1
T5	23888	19742	3571	1	1
T5	23933	19684	3520	1	1
T5	23946	19670	3512	1	1
T5	23964	19636	3587	1	1
T5	23966	19770	3552	0	1
T5	24116	19308	3556	0	1
T5	24119	19632	3604	1	1
T5	24120	19756	3612	1	1
T5	24162	19756	3626	0	0
T5	24167	19708	3624	1	1
T5	24219	19809	3655	0	1
T5	24232	19729	3626	1	1
T5	24238	19701	3633	1	1
T5	24240	19708	3619	0	0
T5	24246	19623	3605	1	1
T5	24255	19420	3661	1	1
T5	24257	19418	3661	1	1
T5	24258	19733	3643	1	1
T5	24264	19659	3663	1	1
T5	24273	19599	3608	1	1
T5	24282	19712	3660	1	1
T5	24290	19631	3639	1	1
T5	24301	19557	3667	0	1
T5	24314	19490	3707	1	1
T5	24315	19646	3672	1	1
T5	24316	19570	3613	0	1
T5	24343	19557	3616	1	1
T5	24348	19721	3663	1	1
T5	24445	19686	3669	1	1
T5	24501	19405	3670	1	1
T5	24571	19608	3652	1	1
T5	24581	19628	3655	1	1
T5	24708	19738	3698	1	1
T5	24715	19362	3704	1	1
T5	24716	19348	3704	1	1
T5	24720	19398	3695	1	1
T5	24752	19559	3673	1	1
T5	24755	19527	3684	1	1
T5	24765	19640	3662	1	1
T5	25056	19664	3760	1	1
T5	25091	19673	3756	1	1
T5	25140	19636	3777	1	1
T5	25184	19724	3764	1	1
T5	25225	19479	3796	0	1
T5	25264	19600	3812	1	1
T5	25295	19596	3822	0	1
T5	25465	19453	3840	0	0
T5	25753	19399	3906	1	1
T5	25761	19424	3897	0	0
T5	25832	19320	3890	0	0
T5	26535	18977	3954	0	0
T6	22120	18368	3172	1	1
T6	22708	18663	3056	1	1
T6	22755	18674	3077	1	1
T6	22770	18738	3022	1	1
T6	22776	18674	3049	1	1
T6	22778	18766	3074	1	1
T6	22784	18765	3074	1	1
T6	22788	18916	3036	0	1
T6	22804	18812	3088	1	1
T6	22807	18881	3036	0	0
T6	22810	19210	2996	1	1
T6	22817	18685	3048	1	1
T6	22819	19207	2996	1	1
T6	22824	18710	3085	1	1
T6	22825	18600	3025	1	1
T6	22831	18835	3067	1	1
T6	22837	18626	3064	1	1
T6	22838	18777	3025	1	1
T6	22840	18818	3054	1	1
T6	22840	18835	3067	1	1
T6	22840	18924	3032	1	1
T6	22844	18834	3066	1	1
T6	22848	18841	3035	1	1
T6	22848	18924	3032	1	1
T6	22851	18760	3041	1	1
T6	22854	18933	3033	1	1
T6	22858	18818	3048	1	1
T6	22860	18804	3029	1	1
T6	22862	18725	3075	1	1
T6	22863	18976	3023	1	1
T6	22866	18810	3042	1	1
T6	22867	18811	3030	1	1
T6	22868	18823	3043	1	1
T6	22869	18810	3043	1	1
T6	22870	18826	3042	1	1
T6	22870	19078	3000	1	1
T6	22873	18822	3032	1	1
T6	22874	18823	3033	1	1
T6	22876	18836	3137	0	1
T6	22880	18896	3032	1	1
T6	22881	18855	3037	1	1
T6	22888	18802	3060	1	1
T6	22892	18855	3037	1	1
T6	22893	18804	3031	1	1
T6	22895	19023	3006	1	1
T6	22906	18733	3059	1	1
T6	22907	18735	3052	1	1
T6	22911	18735	3052	1	1
T6	22915	18927	3021	0	1
T6	22918	18733	3052	1	1
T6	22921	18946	3016	1	1
T6	22925	18891	3125	0	1
T6	22928	18668	3065	1	1
T6	22930	18902	3054	1	1
T6	22932	18780	3071	1	1
T6	22938	18856	3095	1	1
T6	22944	18897	3077	1	1
T6	22944	19016	2980	1	1
T6	22945	18895	3052	0	0
T6	22951	18878	3049	1	1
T6	22951	19082	2996	1	1
T6	22952	18858	3047	1	1
T6	22953	18849	3047	1	1
T6	22961	18991	3001	1	1
T6	22963	18949	3177	1	1
T6	22966	18727	3036	1	1
T6	22969	18724	3036	1	1
T6	22980	18717	3034	0	1
T6	22991	19201	3478	1	1
T6	22992	18964	3060	1	1
T6	22994	19084	3286	1	1
T6	23013	19217	2989	1	1
T6	23085	19159	3276	1	1
T6	23101	19114	3264	1	1
T6	23102	19177	3275	1	1
T6	23107	19120	3263	1	1
T6	23156	19165	3268	1	1
T6	23192	19195	3272	1	1
T6	23254	19319	3233	1	1
T6	23261	19246	3286	1	1
T6	23287	19353	3285	1	1
T6	23290	19342	3284	1	1
T6	23335	19444	3497	1	1
T6	23396	19394	3307	1	1
T6	23432	19394	3323	1	1
T6	23443	19391	3311	1	1
T6	23449	19404	3334	1	1
T6	23518	19570	3504	1	1
T6	23528	19588	3494	0	0
T6	23536	19569	3489	1	1
T6	23553	19362	3196	1	1
T6	23592	19598	3480	1	1
T6	23613	19588	3448	0	1
T6	23614	19570	3400	1	1
T6	23617	19590	3464	1	1
T6	23620	19589	3462	1	1
T6	23626	19577	3405	1	1
T6	23628	19590	3442	1	1
T6	23630	19596	3451	1	1
T6	23660	19588	3392	0	0
T6	23661	19616	3439	1	1
T6	23673	19467	3301	1	1
T6	23682	19324	3218	1	1
T6	23689	19611	3389	1	1
T6	23700	19398	3245	1	1
T6	23706	19444	3289	0	1
T6	23713	19456	3278	1	1
T6	23717	19661	3479	1	1
T6	23722	19478	3299	1	0
T6	23725	19478	3294	1	0
T6	23734	19483	3292	1	1
T6	23764	19551	3321	1	1
T6	23768	19569	3330	1	1
T6	23789	19584	3345	1	1
T6	23798	19584	3344	1	1
T6	23807	19678	3513	1	1
T6	23817	19694	3531	1	1
T6	23818	19674	3524	1	1
T6	23841	19732	3363	1	1
T6	23841	19755	3589	0	0
T6	23866	19653	3350	1	1
T6	23880	19649	3562	1	1
T6	23885	19681	3519	1	1
T6	23888	19742	3571	1	1
T6	23933	19684	3520	1	1
T6	23946	19670	3512	1	1
T6	23951	19638	3322	1	1
T6	23964	19636	3587	1	1
T6	23966	19770	3552	0	1
T6	23969	19646	3313	1	1
T6	24023	19717	3352	1	1
T6	24025	19721	3350	1	1
T6	24039	19905	3620	1	1
T6	24084	19916	3620	0	0
T6	24100	19924	3628	1	1
T6	24115	19665	3309	1	1
T6	24116	19308	3556	0	1
T6	24119	19632	3604	1	1
T6	24120	19756	3612	1	1
T6	24121	19959	3645	1	1
T6	24162	19756	3626	0	0
T6	24167	19708	3624	1	1
T6	24171	19672	3312	1	1
T6	24209	19731	3352	1	1
T6	24219	19809	3655	0	1
T6	24232	19729	3626	1	1
T6	24238	19701	3633	1	1
T6	24240	19708	3619	0	0
T6	24246	19623	3605	1	1
T6	24255	19420	3661	1	1
T6	24257	19418	3661	1	1
T6	24258	19733	3643	1	1
T6	24264	19659	3663	1	1
T6	24273	19599	3608	1	1
T6	24282	19712	3660	1	1
T6	24290	19631	3639	1	1
T6	24300	19972	3670	1	1
T6	24301	19557	3667	0	1
T6	24314	19490	3707	1	1
T6	24315	19646	3672	1	1
T6	24316	19570	3613	0	1
T6	24319	19972	3676	1	1
T6	24327	19974	3596	0	1
T6	24343	19557	3616	1	1
T6	24348	19721	3663	1	1
T6	24378	19966	3696	0	1
T6	24400	20122	3689	1	1
T6	24445	19686	3669	1	1
T6	24501	19405	3670	1	1
T6	24571	19608	3652	1	1
T6	24581	19628	3655	1	1
T6	24626	20118	3572	1	1
T6	24708	19738	3698	1	1
T6	24715	19362	3704	1	1
T6	24716	19348	3704	1	1
T6	24720	19398	3695	1	1
T6	24752	19559	3673	1	1
T6	24755	19527	3684	1	1
T6	24765	19640	3662	1	1
T6	24828	19950	3790	1	1
T6	24918	19910	3803	1	1
T6	25056	19664	3760	1	1
T6	25071	19609	3808	1	1
T6	25091	19673	3756	1	1
T6	25140	19636	3777	1	1
T6	25168	19519	3820	1	1
T6	25184	19724	3764	1	1
T6	25225	19479	3796	0	1
T6	25264	19600	3812	1	1
T6	25295	19596	3822	0	1
T6	25465	19453	3840	0	0
T6	25757	19401	3906	1	1
T7	22120	18368	3172	1	1
T7	22708	18663	3056	1	1
T7	22755	18674	3077	1	1
T7	22770	18738	3022	1	1
T7	22776	18674	3049	1	1
T7	22778	18766	3074	1	1
T7	22784	18765	3074	1	1
T7	22788	18916	3036	0	1
T7	22804	18812	3088	1	1
T7	22807	18881	3036	0	0
T7	22810	19210	2996	1	1
T7	22817	18685	3048	1	1
T7	22819	19207	2996	1	1
T7	22824	18710	3085	1	1
T7	22825	18600	3025	1	1
T7	22831	18835	3067	1	1
T7	22837	18626	3064	1	1
T7	22838	18777	3025	1	1
T7	22840	18818	3054	1	1
T7	22840	18835	3067	1	1
T7	22840	18924	3032	1	1
T7	22844	18834	3066	1	1
T7	22848	18841	3035	1	1
T7	22848	18924	3032	1	1
T7	22851	18760	3041	1	1
T7	22854	18933	3033	1	1
T7	22858	18818	3048	1	1
T7	22860	18804	3029	1	1
T7	22862	18725	3075	1	1
T7	22863	18976	3023	1	1
T7	22866	18810	3042	1	1
T7	22867	18811	3030	1	1
T7	22868	18823	3043	1	1
T7	22869	18810	3043	1	1
T7	22870	18826	3042	1	1
T7	22870	19078	3000	1	1
T7	22873	18822	3032	1	1
T7	22874	18823	3033	1	1
T7	22876	18836	3137	0	1
T7	22880	18896	3032	1	1
T7	22881	18855	3037	1	1
T7	22888	18802	3060	1	1
T7	22892	18855	3037	1	1
T7	22893	18804	3031	1	1
T7	22895	19023	3006	1	1
T7	22906	18733	3059	1	1
T7	22907	18735	3052	1	1
T7	22911	18735	3052	1	1
T7	22915	18927	3021	0	1
T7	22918	18733	3052	1	1
T7	22921	18946	3016	1	1
T7	22925	18891	3125	0	1
T7	22928	18668	3065	1	1
T7	22930	18902	3054	1	1
T7	22932	18780	3071	1	1
T7	22938	18856	3095	1	1
T7	22944	18897	3077	1	1
T7	22944	19016	2980	1	1
T7	22945	18895	3052	0	0
T7	22951	18878	3049	1	1
T7	22951	19082	2996	1	1
T7	22952	18858	3047	1	1
T7	22953	18849	3047	1	1
T7	22961	18991	3001	1	1
T7	22963	18949	3177	1	1
T7	22966	18727	3036	1	1
T7	22969	18724	3036	1	1
T7	22980	18717	3034	0	1
T7	22991	19201	3478	1	1
T7	22992	18964	3060	1	1
T7	22994	19084	3286	1	1
T7	23013	19217	2989	1	1
T7	23085	19159	3276	1	1
T7	23101	19114	3264	1	1
T7	23102	19177	3275	1	1
T7	23107	19120	3263	1	1
T7	23156	19165	3268	1	1
T7	23192	19195	3272	1	1
T7	23254	19319	3233	1	1
T7	23261	19246	3286	1	1
T7	23287	19353	3285	1	1
T7	23290	19342	3284	1	1
T7	23335	19444	3497	1	1
T7	23362	19381	3304	1	1
T7	23376	19389	3308	1	1
T7	23396	19394	3307	1	1
T7	23432	19394	3323	1	1
T7	23443	19391	3311	1	1
T7	23449	19404	3334	1	1
T7	23514	19476	3546	1	1
T7	23518	19476	3540	1	1
T7	23530	19586	3494	1	1
T7	23535	19563	3488	1	1
T7	23536	19506	3548	1	1
T7	23538	19574	3490	0	1
T7	23553	19362	3196	1	1
T7	23555	19446	3333	1	1
T7	23566	19397	3578	1	0
T7	23592	19598	3480	1	1
T7	23613	19588	3448	0	1
T7	23614	19570	3400	1	1
T7	23614	19591	3464	1	1
T7	23617	19590	3464	1	1
T7	23620	19589	3462	1	1
T7	23626	19577	3405	1	1
T7	23628	19590	3442	1	1
T7	23630	19596	3451	1	1
T7	23660	19588	3392	0	0
T7	23661	19616	3439	1	1
T7	23682	19324	3218	1	1
T7	23689	19611	3389	1	1
T7	23700	19398	3245	1	1
T7	23706	19444	3289	0	1
T7	23713	19456	3278	1	1
T7	23717	19661	3479	1	1
T7	23734	19483	3292	1	1
T7	23764	19551	3321	1	1
T7	23768	19569	3330	1	1
T7	23789	19584	3345	1	1
T7	23795	19536	3341	1	1
T7	23795	19539	3335	0	0
T7	23798	19584	3344	1	1
T7	23807	19678	3513	1	1
T7	23817	19694	3531	1	1
T7	23818	19674	3524	1	1
T7	23841	19732	3363	1	1
T7	23841	19755	3589	0	0
T7	23856	19360	3619	1	0
T7	23866	19653	3350	1	1
T7	23880	19649	3562	1	1
T7	23885	19681	3519	1	1
T7	23888	19742	3571	1	1
T7	23889	19735	3453	1	1
T7	23933	19684	3520	1	1
T7	23936	19773	3469	1	1
T7	23940	19871	3566	1	1
T7	23946	19670	3512	1	1
T7	23950	19631	3319	1	1
T7	23951	19638	3322	1	1
T7	23964	19636	3587	1	1
T7	23966	19770	3552	0	1
T7	23969	19646	3313	1	1
T7	23986	19847	3530	1	1
T7	24001	19883	3564	1	1
T7	24023	19717	3352	1	1
T7	24025	19721	3350	1	1
T7	24040	19907	3620	1	1
T7	24055	19829	3683	1	1
T7	24086	19917	3622	0	1
T7	24090	19919	3623	1	1
T7	24115	19665	3309	1	1
T7	24116	19308	3556	0	1
T7	24119	19632	3604	1	1
T7	24120	19756	3612	1	1
T7	24122	19959	3644	1	1
T7	24162	19756	3626	0	0
T7	24167	19708	3624	1	1
T7	24171	19672	3312	1	1
T7	24209	19731	3352	1	1
T7	24209	19930	3604	1	1
T7	24219	19809	3655	0	1
T7	24232	19729	3626	1	1
T7	24238	19701	3633	1	1
T7	24240	19708	3619	0	0
T7	24246	19623	3605	1	1
T7	24252	19411	3669	1	1
T7	24255	19420	3661	1	1
T7	24257	19418	3661	1	1
T7	24258	19733	3643	1	1
T7	24264	19659	3663	1	1
T7	24273	19599	3608	1	1
T7	24282	19712	3660	1	1
T7	24290	19631	3639	1	1
T7	24300	19972	3670	1	1
T7	24301	19557	3667	0	1
T7	24309	19432	3679	1	1
T7	24314	19490	3707	1	1
T7	24315	19646	3672	1	1
T7	24316	19570	3613	0	1
T7	24319	19972	3676	1	1
T7	24327	19974	3596	0	1
T7	24343	19557	3616	1	1
T7	24344	19457	3689	1	1
T7	24348	19721	3663	1	1
T7	24378	19966	3696	0	1
T7	24400	20122	3689	1	1
T7	24445	19686	3669	1	1
T7	24501	19405	3670	1	1
T7	24571	19608	3652	1	1
T7	24581	19628	3655	1	1
T7	24626	20118	3572	1	1
T7	24708	19738	3698	1	1
T7	24715	19362	3704	1	1
T7	24716	19348	3704	1	1
T7	24720	19398	3695	1	1
T7	24752	19559	3673	1	1
T7	24755	19527	3684	1	1
T7	24765	19640	3662	1	1
T7	24828	19950	3790	1	1
T7	24871	19635	3825	1	1
T7	24874	19634	3828	1	1
T7	24887	19734	3776	1	1
T7	24888	19738	3773	1	1
T7	24895	19704	3722	1	1
T7	24918	19910	3803	1	1
T7	25041	19649	3806	0	0
T7	25056	19664	3760	1	1
T7	25071	19609	3808	1	1
T7	25091	19673	3756	1	1
T7	25120	19632	3773	1	1
T7	25135	19630	3776	1	1
T7	25140	19636	3777	1	1
T7	25168	19519	3820	1	1
T7	25173	19498	3823	1	1
T7	25184	19724	3764	1	1
T7	25225	19479	3796	0	1
T7	25228	19620	3805	1	1
T7	25264	19600	3812	1	1
T7	25295	19596	3822	0	1
T7	25353	19804	3778	1	1
T7	25465	19453	3840	0	0
T7	25757	19401	3906	1	1
T8	22120	18368	3172	1	1
T8	22708	18663	3056	1	1
T8	22755	18674	3077	1	1
T8	22770	18738	3022	1	1
T8	22776	18674	3049	1	1
T8	22778	18766	3074	1	1
T8	22784	18765	3074	1	1
T8	22788	18916	3036	0	1
T8	22804	18812	3088	1	1
T8	22807	18881	3036	0	0
T8	22810	19210	2996	1	1
T8	22817	18685	3048	1	1
T8	22819	19207	2996	1	1
T8	22824	18710	3085	1	1
T8	22825	18600	3025	1	1
T8	22831	18835	3067	1	1
T8	22837	18626	3064	1	1
T8	22838	18777	3025	1	1
T8	22840	18818	3054	1	1
T8	22840	18835	3067	1	1
T8	22840	18924	3032	1	1
T8	22844	18834	3066	1	1
T8	22848	18841	3035	1	1
T8	22848	18924	3032	1	1
T8	22851	18760	3041	1	1
T8	22854	18933	3033	1	1
T8	22858	18818	3048	1	1
T8	22860	18804	3029	1	1
T8	22862	18725	3075	1	1
T8	22863	18976	3023	1	1
T8	22866	18810	3042	1	1
T8	22867	18811	3030	1	1
T8	22868	18823	3043	1	1
T8	22869	18810	3043	1	1
T8	22870	18826	3042	1	1
T8	22870	19078	3000	1	1
T8	22873	18822	3032	1	1
T8	22874	18823	3033	1	1
T8	22876	18836	3137	0	1
T8	22880	18896	3032	1	1
T8	22881	18855	3037	1	1
T8	22888	18802	3060	1	1
T8	22892	18855	3037	1	1
T8	22893	18804	3031	1	1
T8	22895	19023	3006	1	1
T8	22906	18733	3059	1	1
T8	22907	18735	3052	1	1
T8	22911	18735	3052	1	1
T8	22915	18927	3021	0	1
T8	22918	18733	3052	1	1
T8	22921	18946	3016	1	1
T8	22925	18891	3125	0	1
T8	22928	18668	3065	1	1
T8	22930	18902	3054	1	1
T8	22932	18780	3071	1	1
T8	22938	18856	3095	1	1
T8	22944	18897	3077	1	1
T8	22944	19016	2980	1	1
T8	22945	18895	3052	0	0
T8	22951	18878	3049	1	1
T8	22951	19082	2996	1	1
T8	22952	18858	3047	1	1
T8	22953	18849	3047	1	1
T8	22961	18991	3001	1	1
T8	22963	18949	3177	1	1
T8	22966	18727	3036	1	1
T8	22969	18724	3036	1	1
T8	22980	18717	3034	0	1
T8	22991	19201	3478	1	1
T8	22992	18964	3060	1	1
T8	22994	19084	3286	1	1
T8	23013	19217	2989	1	1
T8	23085	19159	3276	1	1
T8	23101	19114	3264	1	1
T8	23102	19177	3275	1	1
T8	23107	19120	3263	1	1
T8	23156	19165	3268	1	1
T8	23192	19195	3272	1	1
T8	23254	19319	3233	1	1
T8	23261	19246	3286	1	1
T8	23287	19353	3285	1	1
T8	23290	19342	3284	1	1
T8	23335	19444	3497	1	1
T8	23362	19381	3304	1	1
T8	23376	19389	3308	1	1
T8	23396	19394	3307	1	1
T8	23432	19394	3323	1	1
T8	23443	19391	3311	1	1
T8	23449	19404	3334	1	1
T8	23502	19316	3500	1	1
T8	23514	19476	3546	1	1
T8	23518	19476	3540	1	1
T8	23530	19586	3494	1	1
T8	23535	19563	3488	1	1
T8	23536	19506	3548	1	1
T8	23538	19574	3490	0	1
T8	23553	19362	3196	1	1
T8	23555	19446	3333	1	1
T8	23585	19424	3505	1	1
T8	23592	19598	3480	1	1
T8	23613	19588	3448	0	1
T8	23614	19570	3400	1	1
T8	23614	19591	3464	1	1
T8	23617	19590	3464	1	1
T8	23620	19589	3462	1	1
T8	23626	19577	3405	1	1
T8	23628	19590	3442	1	1
T8	23630	19596	3451	1	1
T8	23660	19588	3392	0	0
T8	23661	19616	3439	1	1
T8	23672	19372	3597	0	1
T8	23682	19324	3218	1	1
T8	23689	19379	3600	1	1
T8	23689	19611	3389	1	1
T8	23700	19398	3245	1	1
T8	23706	19444	3289	0	1
T8	23713	19456	3278	1	1
T8	23717	19661	3479	1	1
T8	23734	19483	3292	1	1
T8	23764	19551	3321	1	1
T8	23768	19569	3330	1	1
T8	23789	19584	3345	1	1
T8	23795	19536	3341	1	1
T8	23795	19539	3335	0	0
T8	23798	19584	3344	1	1
T8	23807	19678	3513	1	1
T8	23817	19694	3531	1	1
T8	23818	19674	3524	1	1
T8	23819	19365	3612	1	1
T8	23820	19219	3581	1	1
T8	23841	19732	3363	1	1
T8	23841	19755	3589	0	0
T8	23852	19707	3436	1	1
T8	23855	19709	3436	1	1
T8	23866	19653	3350	1	1
T8	23880	19649	3562	1	1
T8	23885	19681	3519	1	1
T8	23888	19742	3571	1	1
T8	23889	19735	3453	1	1
T8	23933	19684	3520	1	1
T8	23936	19773	3469	1	1
T8	23940	19871	3566	1	1
T8	23946	19670	3512	1	1
T8	23950	19631	3319	1	1
T8	23951	19638	3322	1	1
T8	23964	19636	3587	1	1
T8	23966	19770	3552	0	1
T8	23969	19646	3313	1	1
T8	23974	19356	3628	0	1
T8	23976	19629	3591	1	1
T8	23978	19492	3478	1	1
T8	23982	19381	3634	0	0
T8	23986	19847	3530	1	1
T8	23990	19740	3449	1	1
T8	24001	19883	3564	1	1
T8	24012	19353	3625	0	1
T8	24014	19352	3625	0	1
T8	24016	19352	3626	0	1
T8	24023	19717	3352	1	1
T8	24025	19721	3350	1	1
T8	24040	19907	3620	1	1
T8	24055	19829	3683	1	1
T8	24062	19465	3556	0	0
T8	24086	19917	3622	0	1
T8	24090	19919	3623	1	1
T8	24115	19665	3309	1	1
T8	24116	19308	3556	0	1
T8	24119	19632	3604	1	1
T8	24120	19756	3612	1	1
T8	24122	19959	3644	1	1
T8	24158	19425	3572	0	0
T8	24162	19756	3626	0	0
T8	24167	19708	3624	1	1
T8	24171	19672	3312	1	1
T8	24171	19980	3456	1	1
T8	24209	19731	3352	1	1
T8	24209	19930	3604	1	1
T8	24219	19809	3655	0	1
T8	24221	20028	3445	1	1
T8	24232	19729	3626	1	1
T8	24235	20060	3474	0	1
T8	24238	19701	3633	1	1
T8	24240	19708	3619	0	0
T8	24246	19623	3605	1	1
T8	24258	19733	3643	1	1
T8	24264	19659	3663	1	1
T8	24265	19883	3477	1	1
T8	24273	19599	3608	1	1
T8	24282	19712	3660	1	1
T8	24290	19631	3639	1	1
T8	24300	19972	3670	1	1
T8	24301	19557	3667	0	1
T8	24309	19432	3679	1	1
T8	24314	19490	3707	1	1
T8	24315	19646	3672	1	1
T8	24316	19570	3613	0	1
T8	24319	19972	3676	1	1
T8	24327	19974	3596	0	1
T8	24343	19557	3616	1	1
T8	24344	19457	3689	1	1
T8	24348	19721	3663	1	1
T8	24378	19966	3696	0	1
T8	24400	20122	3689	1	1
T8	24445	19686	3669	1	1
T8	24501	19405	3670	1	1
T8	24571	19608	3652	1	1
T8	24581	19628	3655	1	1
T8	24626	20118	3572	1	1
T8	24708	19738	3698	1	1
T8	24715	19362	3704	1	1
T8	24716	19348	3704	1	1
T8	24720	19398	3695	1	1
T8	24752	19559	3673	1	1
T8	24755	19527	3684	1	1
T8	24765	19640	3662	1	1
T8	24828	19950	3790	1	1
T8	24871	19635	3825	1	1
T8	24874	19634	3828	1	1
T8	24887	19734	3776	1	1
T8	24888	19738	3773	1	1
T8	24895	19704	3722	1	1
T8	24918	19910	3803	1	1
T8	25041	19649	3806	0	0
T8	25056	19664	3760	1	1
T8	25071	19609	3808	1	1
T8	25091	19673	3756	1	1
T8	25120	19632	3773	1	1
T8	25135	19630	3776	1	1
T8	25140	19636	3777	1	1
T8	25168	19519	3820	1	1
T8	25173	19498	3823	1	1
T8	25184	19724	3764	1	1
T8	25225	19479	3796	0	1
T8	25228	19620	3805	1	1
T8	25264	19600	3812	1	1
T8	25295	19596	3822	0	1
T8	25353	19804	3778	1	1
T8	25465	19453	3840	0	0
T8	25757	19401	3906	1	1

## Sheet: c
stage	x	y	z	prediction	true_value
T1	22573	18641	3066	1	1
T1	22627	18849	3017	1	1
T1	22634	18644	3007	1	1
T1	22689	18678	3080	1	1
T1	22733	18645	3073	1	1
T1	22736	18505	3009	1	1
T1	22767	18833	3115	1	1
T1	22773	18541	3021	1	1
T1	22809	18573	3002	1	1
T1	22817	18841	3123	0	0
T1	22830	18548	3022	1	1
T1	22843	18903	3086	1	1
T1	22844	18754	3044	0	0
T1	22855	18537	3037	1	1
T1	22858	18801	3066	0	0
T1	22878	18867	3038	0	0
T1	22944	18791	3070	0	0
T1	22946	18963	3065	1	1
T1	22947	18743	3075	0	0
T1	22952	18904	3078	1	1
T1	22969	18957	3178	0	0
T1	23014	18664	3053	1	1
T1	23046	18799	3032	1	1
T1	23054	18708	3030	0	0
T1	23064	18700	3034	1	1
T1	23113	18886	3052	1	1
T1	23168	18864	3076	1	1
T1	23264	18726	3009	1	1
T2	22573	18641	3066	1	1
T2	22627	18849	3017	1	1
T2	22634	18644	3007	1	1
T2	22689	18678	3080	1	1
T2	22733	18645	3073	1	1
T2	22736	18505	3009	1	1
T2	22767	18833	3115	1	1
T2	22773	18541	3021	1	1
T2	22809	18573	3002	1	1
T2	22817	18841	3123	0	0
T2	22830	18548	3022	1	1
T2	22843	18903	3086	1	1
T2	22844	18754	3044	0	0
T2	22855	18537	3037	1	1
T2	22878	18867	3038	0	0
T2	22878	18926	3046	1	1
T2	22944	18791	3070	0	0
T2	22946	18963	3065	1	1
T2	22947	18743	3075	0	0
T2	22948	18776	3046	1	1
T2	22952	18928	3160	1	1
T2	22972	19016	3070	1	1
T2	23014	18664	3053	1	1
T2	23017	18919	3052	1	1
T2	23042	19004	3078	0	1
T2	23046	18799	3032	1	1
T2	23054	18708	3030	0	0
T2	23057	19067	3264	1	1
T2	23060	19081	3257	1	1
T2	23064	18700	3034	1	1
T2	23067	19110	3253	1	1
T2	23113	18886	3052	1	1
T2	23124	19135	3267	1	1
T2	23168	18864	3076	1	1
T2	23264	18726	3009	1	1
T2	23321	19334	3289	1	1
T2	23389	19358	3297	1	1
T2	23744	19556	3370	1	1
T2	23747	19694	3493	1	1
T2	23776	19620	3364	1	1
T2	23932	19636	3502	1	1
T2	24090	19790	3566	1	1
T2	24142	19385	3565	0	0
T2	24206	19890	3672	1	0
T2	24212	20280	3588	1	0
T2	24214	19732	3592	0	0
T2	24245	19649	3640	1	1
T2	24252	19439	3667	1	1
T2	24268	19419	3671	0	0
T2	24305	19534	3578	1	1
T2	24317	19478	3715	1	1
T2	24474	20008	3592	1	1
T2	24482	19384	3666	1	1
T2	24611	19673	3668	1	1
T2	24744	19490	3694	1	1
T2	24842	19650	3678	0	0
T2	24850	19378	3740	1	1
T2	24868	19734	3678	0	0
T2	24880	19668	3664	0	0
T2	24898	19756	3660	0	0
T2	24982	19680	3738	0	0
T3	22544	18736	3016	0	0
T3	22573	18641	3066	1	1
T3	22600	18728	3072	1	1
T3	22627	18849	3017	1	1
T3	22634	18644	3007	1	1
T3	22648	18972	3044	1	1
T3	22689	18678	3080	1	1
T3	22704	18920	3064	1	1
T3	22733	18645	3073	1	1
T3	22736	18505	3009	1	1
T3	22740	18912	3096	1	1
T3	22767	18833	3115	1	1
T3	22773	18541	3021	1	1
T3	22776	19260	2996	1	1
T3	22806	19130	2970	0	0
T3	22809	18573	3002	1	1
T3	22817	18841	3123	0	0
T3	22828	18781	3059	1	1
T3	22828	18781	3061	1	1
T3	22830	18548	3022	1	1
T3	22852	19160	2960	1	1
T3	22855	18537	3037	1	1
T3	22855	18892	3082	1	1
T3	22872	19396	3020	0	0
T3	22878	18926	3046	1	1
T3	22944	18791	3070	0	0
T3	22946	18963	3065	1	1
T3	22947	18743	3075	0	0
T3	22948	18776	3046	1	1
T3	22952	18928	3160	1	1
T3	22952	19128	2952	0	0
T3	22963	19325	2996	0	0
T3	22972	19016	3070	1	1
T3	22992	19328	2993	1	1
T3	23014	18664	3053	1	1
T3	23017	18919	3052	1	1
T3	23042	19004	3078	0	1
T3	23046	18799	3032	1	1
T3	23054	18708	3030	0	0
T3	23057	19067	3264	1	1
T3	23060	19081	3257	1	1
T3	23064	18700	3034	1	1
T3	23067	19110	3253	1	1
T3	23068	19288	3012	1	1
T3	23092	18804	2996	1	1
T3	23113	18886	3052	1	1
T3	23124	19135	3267	1	1
T3	23168	18864	3076	1	1
T3	23264	18726	3009	1	1
T3	23321	19334	3289	1	1
T3	23389	19358	3297	1	1
T3	23534	19504	3380	1	0
T3	23535	19562	3494	1	1
T3	23540	20364	3398	1	1
T3	23584	19427	3503	1	1
T3	23744	19556	3370	1	1
T3	23747	19694	3493	1	1
T3	23776	19620	3364	1	1
T3	23932	19636	3502	1	1
T3	23974	20150	3542	0	0
T3	24010	19646	3570	0	0
T3	24090	19790	3566	1	1
T3	24236	19952	3660	0	0
T3	24242	19374	3618	0	0
T3	24245	19649	3640	1	1
T3	24252	19439	3667	1	1
T3	24268	19419	3671	0	0
T3	24305	19534	3578	1	1
T3	24317	19478	3715	1	1
T3	24410	20336	3652	0	0
T3	24474	20008	3592	1	1
T3	24482	19384	3666	1	1
T3	24611	19673	3668	1	1
T3	24744	19490	3694	1	1
T3	24842	19650	3678	0	0
T3	24850	19378	3740	1	1
T3	24868	19734	3678	0	0
T3	24880	19668	3664	0	0
T3	24898	19756	3660	0	0
T3	24982	19680	3738	0	0
T4	22544	18736	3016	0	0
T4	22573	18641	3066	1	1
T4	22600	18728	3072	1	1
T4	22627	18849	3017	1	1
T4	22634	18644	3007	1	1
T4	22648	18972	3044	1	1
T4	22678	19124	3140	1	0
T4	22689	18678	3080	1	1
T4	22704	18920	3064	1	1
T4	22733	18645	3073	1	1
T4	22736	18505	3009	1	1
T4	22740	18912	3096	1	1
T4	22767	18833	3115	1	1
T4	22773	18541	3021	1	1
T4	22776	19260	2996	1	1
T4	22806	19130	2970	0	0
T4	22809	18573	3002	1	1
T4	22817	18841	3123	0	0
T4	22828	18781	3059	1	1
T4	22828	18781	3061	1	1
T4	22828	18994	3222	0	0
T4	22830	18548	3022	1	1
T4	22836	19006	3280	0	0
T4	22838	19018	3278	1	0
T4	22852	19160	2960	1	1
T4	22855	18537	3037	1	1
T4	22855	18892	3082	1	1
T4	22872	19396	3020	0	0
T4	22878	18926	3046	1	1
T4	22904	19014	3448	0	0
T4	22944	18791	3070	0	0
T4	22946	18963	3065	1	1
T4	22947	18743	3075	0	0
T4	22948	18776	3046	1	1
T4	22952	18928	3160	1	1
T4	22952	19128	2952	0	0
T4	22963	19325	2996	0	0
T4	22972	19016	3070	1	1
T4	22992	19328	2993	1	1
T4	23014	18664	3053	1	1
T4	23017	18919	3052	1	1
T4	23042	19004	3078	0	1
T4	23046	18799	3032	1	1
T4	23054	18708	3030	0	0
T4	23057	19067	3264	1	1
T4	23060	19081	3257	1	1
T4	23064	18700	3034	1	1
T4	23067	19110	3253	1	1
T4	23068	19288	3012	1	1
T4	23083	19168	3278	0	1
T4	23092	18804	2996	1	1
T4	23113	18886	3052	1	1
T4	23124	19135	3267	1	1
T4	23168	18864	3076	1	1
T4	23178	19205	3232	1	1
T4	23264	18726	3009	1	1
T4	23321	19334	3289	0	0
T4	23389	19358	3297	1	1
T4	23526	19338	3196	1	1
T4	23535	19562	3494	1	1
T4	23584	19427	3503	1	1
T4	23636	19318	3206	0	0
T4	23744	19556	3370	1	1
T4	23747	19694	3493	1	1
T4	23776	19620	3364	1	1
T4	23932	19636	3502	1	1
T4	24090	19790	3566	1	1
T4	24133	19712	3622	0	0
T4	24236	19952	3660	0	0
T4	24241	19657	3640	0	0
T4	24242	19374	3618	0	0
T4	24245	19649	3640	1	1
T4	24305	19534	3578	1	1
T4	24317	19478	3715	1	1
T4	24482	19384	3666	1	1
T4	24604	19588	3664	1	1
T4	24611	19673	3668	1	1
T4	24744	19490	3694	1	1
T4	24850	19378	3740	1	1
T4	24880	19668	3664	0	0
T4	25032	19312	3780	0	0
T4	25252	19704	3828	0	0
T4	25272	19772	3768	1	1
T4	25464	19816	3780	1	1
T4	25488	19480	3866	1	1
T4	25952	19184	4002	0	1
T4	26340	18976	3924	0	0
T5	21764	17990	3098	1	1
T5	22544	18736	3016	0	0
T5	22573	18641	3066	1	1
T5	22600	18728	3072	1	1
T5	22627	18849	3017	1	1
T5	22634	18644	3007	1	1
T5	22648	18972	3044	1	1
T5	22689	18678	3080	1	1
T5	22704	18920	3064	1	1
T5	22733	18645	3073	1	1
T5	22736	18505	3009	1	1
T5	22740	18912	3096	1	1
T5	22767	18833	3115	1	1
T5	22773	18541	3021	1	1
T5	22776	19260	2996	1	1
T5	22806	19130	2970	0	0
T5	22809	18573	3002	1	1
T5	22817	18841	3123	0	0
T5	22828	18781	3059	1	1
T5	22828	18781	3061	1	1
T5	22830	18548	3022	1	1
T5	22852	19160	2960	1	1
T5	22855	18537	3037	1	1
T5	22855	18892	3082	1	1
T5	22872	19396	3020	0	0
T5	22878	18926	3046	1	1
T5	22944	18791	3070	0	0
T5	22946	18963	3065	1	1
T5	22947	18743	3075	0	0
T5	22948	18776	3046	1	1
T5	22952	18928	3160	1	1
T5	22952	19128	2952	0	0
T5	22963	19325	2996	0	0
T5	22972	19016	3070	1	1
T5	22992	19328	2993	1	1
T5	23014	18664	3053	1	1
T5	23017	18919	3052	1	1
T5	23042	19004	3078	0	1
T5	23046	18799	3032	1	1
T5	23054	18708	3030	0	0
T5	23057	19067	3264	1	1
T5	23060	19081	3257	1	1
T5	23064	18700	3034	1	1
T5	23067	19110	3253	1	1
T5	23068	19288	3012	1	1
T5	23083	19168	3278	0	1
T5	23092	18804	2996	1	1
T5	23113	18886	3052	1	1
T5	23124	19135	3267	1	1
T5	23168	18864	3076	1	1
T5	23176	19204	3232	1	1
T5	23264	18726	3009	1	1
T5	23301	19339	3280	1	1
T5	23321	19334	3289	0	0
T5	23389	19358	3297	1	1
T5	23526	19338	3196	1	1
T5	23535	19562	3494	1	1
T5	23584	19427	3503	1	1
T5	23744	19556	3370	1	1
T5	23747	19694	3493	1	1
T5	23754	19420	3254	1	1
T5	23776	19620	3364	1	1
T5	23906	19748	3458	1	0
T5	23932	19636	3502	1	1
T5	24050	19756	3360	0	0
T5	24090	19790	3566	1	1
T5	24133	19712	3622	0	0
T5	24236	19952	3660	0	0
T5	24241	19657	3640	0	0
T5	24242	19374	3618	0	0
T5	24245	19649	3640	1	1
T5	24305	19534	3578	1	1
T5	24317	19478	3715	1	1
T5	24482	19384	3666	1	1
T5	24604	19588	3664	1	1
T5	24611	19673	3668	1	1
T5	24744	19490	3694	1	1
T5	24850	19378	3740	1	1
T5	24880	19668	3664	0	0
T5	25032	19312	3780	0	0
T5	25252	19704	3828	0	0
T5	25272	19772	3768	1	1
T5	25464	19816	3780	1	1
T5	25488	19480	3866	1	1
T5	25952	19184	4002	0	1
T5	26886	19000	4040	1	1
T6	21764	17990	3098	1	1
T6	22544	18736	3016	0	0
T6	22573	18641	3066	1	1
T6	22600	18728	3072	1	1
T6	22627	18849	3017	1	1
T6	22634	18644	3007	1	1
T6	22648	18972	3044	1	1
T6	22689	18678	3080	1	1
T6	22704	18920	3064	1	1
T6	22733	18645	3073	1	1
T6	22736	18505	3009	1	1
T6	22740	18912	3096	1	1
T6	22767	18833	3115	1	1
T6	22773	18541	3021	1	1
T6	22776	19260	2996	1	1
T6	22806	19130	2970	0	0
T6	22809	18573	3002	1	1
T6	22817	18841	3123	0	0
T6	22828	18781	3059	1	1
T6	22828	18781	3061	1	1
T6	22830	18548	3022	1	1
T6	22852	19160	2960	1	1
T6	22855	18537	3037	1	1
T6	22855	18892	3082	1	1
T6	22872	19396	3020	0	0
T6	22878	18926	3046	1	1
T6	22902	19150	3478	1	1
T6	22944	18791	3070	0	0
T6	22946	18963	3065	1	1
T6	22947	18743	3075	0	0
T6	22948	18776	3046	1	1
T6	22952	18928	3160	1	1
T6	22952	19128	2952	0	0
T6	22963	19325	2996	0	0
T6	22972	19016	3070	1	1
T6	22992	19328	2993	1	1
T6	23014	18664	3053	1	1
T6	23017	18919	3052	1	1
T6	23042	19004	3078	0	1
T6	23046	18799	3032	1	1
T6	23054	18708	3030	0	0
T6	23057	19067	3264	1	1
T6	23060	19081	3257	1	1
T6	23064	18700	3034	1	1
T6	23067	19110	3253	1	1
T6	23068	19288	3012	1	1
T6	23083	19168	3278	0	1
T6	23092	18804	2996	1	1
T6	23113	18886	3052	1	1
T6	23124	19135	3267	1	1
T6	23168	18864	3076	1	1
T6	23176	19204	3232	1	1
T6	23264	18726	3009	1	1
T6	23301	19339	3280	1	1
T6	23321	19334	3289	0	0
T6	23389	19358	3297	1	1
T6	23482	19546	3514	1	0
T6	23526	19338	3196	1	1
T6	23535	19562	3494	1	1
T6	23584	19427	3503	1	1
T6	23690	19431	3332	1	1
T6	23738	19471	3284	1	0
T6	23739	19793	3396	0	0
T6	23744	19556	3370	1	1
T6	23747	19694	3493	1	1
T6	23754	19420	3254	1	1
T6	23776	19620	3364	1	1
T6	23782	19567	3327	1	1
T6	23787	19529	3340	1	1
T6	23806	19535	3347	1	1
T6	23903	19546	3251	1	1
T6	23932	19636	3502	1	1
T6	24064	19829	3399	1	1
T6	24088	19852	3696	1	1
T6	24090	19790	3566	1	1
T6	24104	19710	3345	1	1
T6	24133	19712	3622	0	0
T6	24185	19919	3400	0	0
T6	24200	20032	3668	1	1
T6	24226	19676	3317	0	0
T6	24236	19952	3660	0	0
T6	24241	19657	3640	0	0
T6	24242	19374	3618	0	0
T6	24244	19805	3379	1	1
T6	24245	19649	3640	1	1
T6	24282	19970	3608	1	1
T6	24305	19534	3578	1	1
T6	24317	19478	3715	1	1
T6	24482	19384	3666	1	1
T6	24604	19588	3664	1	1
T6	24611	19673	3668	1	1
T6	24616	20060	3724	1	1
T6	24634	19893	3353	1	1
T6	24744	19490	3694	1	1
T6	24744	20108	3560	1	1
T6	24796	19748	3688	0	0
T6	24824	20202	3554	0	0
T6	24850	19378	3740	1	1
T6	24880	19668	3664	0	0
T6	25032	19312	3780	0	0
T6	25252	19704	3828	0	0
T6	25272	19772	3768	1	1
T6	25438	19338	3838	0	0
T6	25464	19816	3780	1	1
T6	25488	19480	3866	1	1
T6	25952	19184	4002	0	0
T7	21764	17990	3098	1	1
T7	22544	18736	3016	0	0
T7	22573	18641	3066	1	1
T7	22600	18728	3072	1	1
T7	22627	18849	3017	1	1
T7	22634	18644	3007	1	1
T7	22648	18972	3044	1	1
T7	22689	18678	3080	1	1
T7	22704	18920	3064	1	1
T7	22733	18645	3073	1	1
T7	22736	18505	3009	1	1
T7	22740	18912	3096	1	1
T7	22767	18833	3115	1	1
T7	22773	18541	3021	1	1
T7	22776	19260	2996	1	1
T7	22806	19130	2970	0	0
T7	22809	18573	3002	1	1
T7	22817	18841	3123	0	0
T7	22828	18781	3059	1	1
T7	22828	18781	3061	1	1
T7	22830	18548	3022	1	1
T7	22852	19160	2960	1	1
T7	22855	18537	3037	1	1
T7	22855	18892	3082	1	1
T7	22872	19396	3020	0	0
T7	22878	18926	3046	1	1
T7	22902	19150	3478	1	1
T7	22944	18791	3070	0	0
T7	22946	18963	3065	1	1
T7	22947	18743	3075	0	0
T7	22948	18776	3046	1	1
T7	22952	18928	3160	1	1
T7	22952	19128	2952	0	0
T7	22963	19325	2996	0	0
T7	22972	19016	3070	1	1
T7	22992	19328	2993	1	1
T7	23014	18664	3053	1	1
T7	23017	18919	3052	1	1
T7	23042	19004	3078	0	1
T7	23046	18799	3032	1	1
T7	23054	18708	3030	0	0
T7	23057	19067	3264	1	1
T7	23060	19081	3257	1	1
T7	23064	18700	3034	1	1
T7	23067	19110	3253	1	1
T7	23068	19288	3012	1	1
T7	23083	19168	3278	0	1
T7	23092	18804	2996	1	1
T7	23113	18886	3052	1	1
T7	23124	19135	3267	1	1
T7	23168	18864	3076	1	1
T7	23176	19204	3232	1	1
T7	23264	18726	3009	1	1
T7	23301	19339	3280	1	1
T7	23321	19334	3289	0	0
T7	23357	19350	3308	1	1
T7	23380	19766	3420	1	1
T7	23389	19358	3297	1	1
T7	23405	19524	3542	1	1
T7	23508	19294	3498	1	1
T7	23526	19338	3196	1	1
T7	23535	19562	3494	1	1
T7	23576	19314	3504	1	1
T7	23582	19482	3326	1	1
T7	23584	19427	3503	1	1
T7	23608	19528	3366	1	1
T7	23656	19378	3598	0	0
T7	23668	19455	3283	1	1
T7	23690	19431	3332	1	1
T7	23739	19793	3396	0	0
T7	23744	19556	3370	1	1
T7	23747	19694	3493	1	1
T7	23754	19420	3254	1	1
T7	23770	19378	3610	0	0
T7	23772	19869	3631	1	1
T7	23776	19620	3364	1	1
T7	23782	19567	3327	1	1
T7	23782	19867	3629	1	1
T7	23885	19852	3559	1	1
T7	23903	19546	3251	1	1
T7	23932	19636	3502	1	1
T7	23960	19844	3404	1	1
T7	23978	19356	3628	0	0
T7	24064	19829	3399	1	1
T7	24090	19790	3566	1	1
T7	24090	19853	3693	1	1
T7	24104	19710	3345	1	1
T7	24133	19712	3622	0	0
T7	24185	19919	3400	0	0
T7	24201	20031	3668	1	1
T7	24226	19676	3317	0	0
T7	24236	19952	3660	0	0
T7	24241	19657	3640	0	0
T7	24242	19374	3618	0	0
T7	24244	19805	3379	1	1
T7	24245	19649	3640	1	1
T7	24252	19439	3667	1	1
T7	24282	19970	3608	1	1
T7	24305	19534	3578	1	1
T7	24317	19478	3715	1	1
T7	24482	19384	3666	1	1
T7	24604	19588	3664	1	1
T7	24611	19673	3668	1	1
T7	24616	20060	3724	1	1
T7	24634	19893	3353	1	1
T7	24744	19490	3694	1	1
T7	24744	20108	3560	1	1
T7	24796	19748	3688	0	0
T7	24850	19378	3740	1	1
T7	24854	19955	3725	1	1
T7	24872	19766	3774	1	1
T7	24880	19668	3664	0	0
T7	24886	19778	3778	1	1
T7	24912	20248	3546	1	1
T7	25032	19312	3780	0	0
T7	25050	19646	3818	1	1
T7	25078	19648	3928	1	1
T7	25252	19704	3828	0	0
T7	25272	19772	3768	1	1
T7	25438	19338	3838	0	0
T7	25464	19816	3780	1	1
T7	25488	19480	3866	1	1
T7	25952	19184	4002	0	0
T8	21764	17990	3098	1	1
T8	22544	18736	3016	0	0
T8	22573	18641	3066	1	1
T8	22600	18728	3072	1	1
T8	22627	18849	3017	1	1
T8	22634	18644	3007	1	1
T8	22648	18972	3044	1	1
T8	22689	18678	3080	1	1
T8	22704	18920	3064	1	1
T8	22733	18645	3073	1	1
T8	22736	18505	3009	1	1
T8	22740	18912	3096	1	1
T8	22767	18833	3115	1	1
T8	22773	18541	3021	1	1
T8	22776	19260	2996	1	1
T8	22806	19130	2970	0	0
T8	22809	18573	3002	1	1
T8	22817	18841	3123	0	0
T8	22828	18781	3059	1	1
T8	22828	18781	3061	1	1
T8	22830	18548	3022	1	1
T8	22852	19160	2960	1	1
T8	22855	18537	3037	1	1
T8	22855	18892	3082	1	1
T8	22872	19396	3020	0	0
T8	22878	18926	3046	1	1
T8	22902	19150	3478	1	1
T8	22944	18791	3070	0	0
T8	22946	18963	3065	1	1
T8	22947	18743	3075	0	0
T8	22948	18776	3046	1	1
T8	22952	18928	3160	1	1
T8	22952	19128	2952	0	0
T8	22963	19325	2996	0	0
T8	22972	19016	3070	1	1
T8	22992	19328	2993	1	1
T8	23014	18664	3053	1	1
T8	23017	18919	3052	1	1
T8	23042	19004	3078	0	1
T8	23046	18799	3032	1	1
T8	23054	18708	3030	0	0
T8	23057	19067	3264	1	1
T8	23060	19081	3257	1	1
T8	23064	18700	3034	1	1
T8	23067	19110	3253	1	1
T8	23068	19288	3012	1	1
T8	23083	19168	3278	0	1
T8	23092	18804	2996	1	1
T8	23113	18886	3052	1	1
T8	23124	19135	3267	1	1
T8	23168	18864	3076	1	1
T8	23176	19204	3232	1	1
T8	23264	18726	3009	1	1
T8	23301	19339	3280	1	1
T8	23321	19334	3289	0	0
T8	23357	19350	3308	1	1
T8	23380	19766	3420	1	1
T8	23389	19358	3297	1	1
T8	23405	19524	3542	1	1
T8	23526	19338	3196	1	1
T8	23535	19562	3494	1	1
T8	23576	19314	3504	0	1
T8	23582	19482	3326	1	1
T8	23583	19316	3504	1	1
T8	23584	19427	3503	1	1
T8	23608	19528	3366	1	1
T8	23658	19364	3590	0	0
T8	23668	19455	3283	1	1
T8	23684	19108	3556	0	0
T8	23690	19431	3332	1	1
T8	23739	19793	3396	0	0
T8	23744	19556	3370	1	1
T8	23747	19694	3493	1	1
T8	23754	19420	3254	1	1
T8	23772	19869	3631	1	1
T8	23776	19620	3364	1	1
T8	23782	19567	3327	1	1
T8	23782	19867	3629	1	1
T8	23810	19300	3586	1	1
T8	23885	19852	3559	1	1
T8	23903	19546	3251	1	1
T8	23932	19636	3502	1	1
T8	23943	19361	3629	0	0
T8	23956	19458	3686	1	1
T8	23960	19844	3404	1	1
T8	23976	19497	3475	1	1
T8	23996	19526	3474	1	1
T8	24064	19829	3399	1	1
T8	24084	19430	3556	1	1
T8	24090	19790	3566	1	1
T8	24090	19853	3693	1	1
T8	24104	19710	3345	1	1
T8	24130	19332	3632	0	1
T8	24133	19712	3622	0	0
T8	24154	19374	3650	0	0
T8	24158	19374	3651	0	0
T8	24185	19919	3400	0	0
T8	24201	20031	3668	1	1
T8	24226	19676	3317	0	0
T8	24236	19952	3660	0	0
T8	24241	19657	3640	0	0
T8	24242	19374	3618	0	0
T8	24244	19805	3379	1	1
T8	24245	19649	3640	1	1
T8	24252	19439	3667	1	1
T8	24253	20079	3441	1	1
T8	24282	19970	3608	1	1
T8	24293	19832	3462	1	1
T8	24305	19534	3578	1	1
T8	24317	19478	3715	1	1
T8	24335	19932	3474	1	1
T8	24476	20266	3530	1	1
T8	24482	19384	3666	1	1
T8	24604	19588	3664	1	1
T8	24611	19673	3668	1	1
T8	24616	20060	3724	1	1
T8	24634	19893	3353	1	1
T8	24744	19490	3694	1	1
T8	24744	20108	3560	1	1
T8	24796	19748	3688	0	0
T8	24850	19378	3740	1	1
T8	24854	19955	3725	1	1
T8	24872	19766	3774	1	1
T8	24880	19668	3664	0	0
T8	24886	19778	3778	1	1
T8	24912	20248	3546	1	1
T8	25032	19312	3780	0	0
T8	25050	19646	3818	1	1
T8	25078	19648	3928	1	1
T8	25252	19704	3828	0	0
T8	25272	19772	3768	1	1
T8	25438	19338	3838	0	0
T8	25464	19816	3780	1	1
T8	25488	19480	3866	1	1
T8	25952	19184	4002	0	1

## Sheet: d_Accuracy
	T1	T2	T3	T4	T5	T6	T7	T8
CP	0.9	0.891304	0.870968	0.846154	0.879518	0.902439	0.913043	0.917526
PVT	0.89011	0.839695	0.816568	0.828571	0.855	0.853081	0.868778	0.862069
MOs	0.916667	0.946667	0.845	0.863454	0.863281	0.844523	0.885017	0.940141
MOp	0.960784	0.912162	0.895455	0.890351	0.904959	0.897727	0.922559	0.945559
VISp	0.847458	0.78481	0.858824	0.839378	0.892655	0.907609	0.91	0.905213
CM	0.882353	0.886792	0.898204	0.880829	0.877698	0.890845	0.886667	0.897436
LD	0.784314	0.830769	0.858896	0.857143	0.846774	0.881029	0.878338	0.87106
SI	1	0.833333	0.820896	0.855422	0.887755	0.901316	0.900585	0.894737
LGd	0.785714	0.875	0.858586	0.891473	0.877551	0.894737	0.910714	0.907895
AM	0.779661	0.790698	0.806667	0.875	0.889251	0.867647	0.890805	0.893678
VPM	0.852273	0.865385	0.864583	0.875	0.869565	0.868794	0.869258	0.876833
OT	0.928571	0.93578	0.914894	0.891026	0.916667	0.90625	0.90991	0.899582
MG	0.893617	0.938596	0.921986	0.909091	0.931937	0.933962	0.931915	0.926923
LP	0.826923	0.851852	0.838384	0.861789	0.864286	0.86014	0.864865	0.87013
SSp-m	0.811594	0.777778	0.843137	0.893443	0.897638	0.944444	0.947761	0.952703
SSs	1	0.955224	0.925532	0.960396	0.955357	0.95614	0.96063	0.965035
RT	0.891304	0.875	0.901099	0.921569	0.932886	0.929907	0.94898	0.949664
RSPv	0.915254	0.912621	0.910959	0.916201	0.914439	0.908602	0.926829	0.943478
AUDv	0.953488	0.967742	0.977273	0.979021	0.963158	0.957746	0.97006	0.983562
VPL	0.823529	0.854962	0.875648	0.862661	0.863454	0.858736	0.877419	0.876833

## Sheet: d_Precision
	T1	T2	T3	T4	T5	T6	T7	T8
CP	0.892857	0.897436	0.875	0.855072	0.902778	0.931507	0.9375	0.940476
PVT	0.96	0.902174	0.882883	0.921739	0.96124	0.979592	1	1
MOs	0.946429	0.955224	0.88	0.904494	0.900552	0.862559	0.917431	0.995327
MOp	1	0.92	0.928144	0.930108	0.943005	0.938389	0.966667	0.992806
VISp	0.907407	0.867647	0.905797	0.883117	0.958042	0.986667	1	1
CM	0.883721	0.921739	0.964602	0.914729	0.902857	0.961538	0.96861	0.982833
LD	0.971429	0.95	0.95283	0.936709	0.915663	0.995455	1	1
SI	1	0.933333	0.892857	0.927536	0.988095	0.977612	0.980132	0.97351
LGd	1	0.96	0.9625	0.980198	0.956897	0.97351	0.99422	0.988636
AM	0.933333	0.957746	0.930233	0.954545	0.969112	0.947368	0.979381	0.989796
VPM	0.985294	1	1	1	0.995455	0.99115	0.991228	0.992908
OT	1	0.989899	0.992	0.969925	1	0.988024	0.989744	1
MG	0.905882	0.970297	0.958333	0.978873	1	0.994413	0.994949	1
LP	0.953488	1	0.974359	0.989247	0.990196	1	1	1
SSp-m	0.824561	0.791667	0.882353	0.942308	0.944954	1	1	1
SSs	1	0.984375	0.943182	0.978723	0.99	0.990196	0.991228	1
RT	0.945946	0.910448	0.948052	0.977273	0.984615	0.974227	0.992509	0.988848
RSPv	0.947368	0.94	0.94964	0.952941	0.949153	0.943182	0.969072	0.99537
AUDv	0.953488	0.967742	0.976471	0.985401	0.972678	0.96679	0.981308	0.994286
VPL	0.974026	0.975309	0.992701	0.970588	0.961538	0.964467	0.991189	0.984

## Sheet: d_Recall
	T1	T2	T3	T4	T5	T6	T7	T8
CP	1	0.972222	0.98	0.967213	0.955882	0.957746	0.961538	0.963415
PVT	0.911392	0.873684	0.844828	0.834646	0.837838	0.837209	0.843243	0.837563
MOs	0.963636	0.984615	0.910345	0.904494	0.905556	0.923858	0.930233	0.930131
MOp	0.95	0.974576	0.933735	0.935135	0.938144	0.933962	0.939271	0.94198
VISp	0.924528	0.880597	0.919118	0.912752	0.913333	0.907975	0.900552	0.895833
CM	0.926829	0.921739	0.893443	0.907692	0.902857	0.896861	0.888889	0.891051
LD	0.772727	0.808511	0.848739	0.865497	0.863636	0.858824	0.851449	0.840989
SI	1	0.875	0.892857	0.901408	0.892473	0.916084	0.91358	0.913043
LGd	0.75	0.888889	0.875	0.891892	0.895161	0.90184	0.900524	0.901554
AM	0.807692	0.819277	0.857143	0.909449	0.906137	0.9	0.899054	0.895385
VPM	0.848101	0.854167	0.853933	0.865672	0.862205	0.864865	0.8659	0.875
OT	0.928571	0.942308	0.918519	0.908451	0.910959	0.911602	0.914692	0.894273
MG	0.974684	0.960784	0.950413	0.914474	0.924419	0.931937	0.929245	0.920168
LP	0.854167	0.84	0.844444	0.851852	0.848739	0.84	0.844961	0.850746
SSp-m	0.94	0.919355	0.925926	0.933333	0.936364	0.938596	0.942623	0.947761
SSs	1	0.969231	0.976471	0.978723	0.961165	0.961905	0.965812	0.962687
RT	0.921053	0.938462	0.935897	0.934783	0.941176	0.949749	0.953237	0.956835
RSPv	0.964286	0.969072	0.956522	0.95858	0.96	0.959538	0.954315	0.947137
AUDv	1	1	1	0.992647	0.988889	0.988679	0.987461	0.988636
VPL	0.797872	0.822917	0.855346	0.859375	0.866337	0.859729	0.862069	0.866197

## Sheet: e_Accuracy
	T1	T2	T3	T4	T5	T6	T7	T8
CP	0.806452	0.756098	0.818182	0.8125	0.835821	0.909091	0.945205	0.962025
PVT	0.848101	0.776699	0.783582	0.833333	0.867089	0.918129	0.923497	0.962766
MOs	0.811321	0.846154	0.763889	0.813559	0.836957	0.865385	0.919048	0.976077
MOp	0.805556	0.852174	0.860606	0.890805	0.913043	0.931034	0.977974	0.996269
VISp	0.803922	0.815385	0.687023	0.855172	0.923077	0.978102	0.987013	0.981366
CM	0.886792	0.852459	0.853846	0.798658	0.810427	0.90708	0.930612	0.972549
LD	0.891304	0.84	0.816	0.843575	0.873684	0.964444	0.959016	0.976
SI	1	0.789474	0.864407	0.888889	0.910256	0.921053	0.951613	0.951613
LGd	0.787879	0.836364	0.848101	0.864078	0.889831	0.940789	0.955056	0.960894
AM	0.938776	0.842857	0.914062	0.90583	0.956522	0.967033	0.971119	0.974729
VPM	0.972973	0.969231	0.97546	0.977654	0.969565	0.974359	0.970339	0.985714
OT	1	0.95082	0.975	0.942529	0.953488	0.962264	0.98374	0.962963
MG	0.922078	0.956989	0.909091	0.902778	0.980519	0.971264	0.953608	0.976852
LP	0.914894	0.925373	0.951807	0.930693	0.921739	0.941176	0.95122	0.952756
SSp-m	0.901961	0.85	0.846154	0.891892	0.886076	0.898734	0.905882	0.957447
SSs	0.77551	0.859649	0.947368	0.910256	0.977528	0.978022	0.969697	0.981308
RT	0.933333	0.854167	0.833333	0.915254	0.931034	0.934959	0.936709	0.944785
RSPv	0.934783	0.961039	0.927273	0.93985	0.928571	0.921429	0.947712	0.965116
AUDv	0.892857	0.952381	0.931034	0.9375	0.942623	0.958824	0.970443	0.977273
VPL	0.924731	0.904762	0.896774	0.93956	0.943878	0.952381	0.966805	0.988417

## Sheet: e_Precision
	T1	T2	T3	T4	T5	T6	T7	T8
CP	0.769231	0.742857	0.795455	0.792453	0.830508	0.913793	0.953846	0.971429
PVT	0.84375	0.752941	0.758929	0.811966	0.876812	0.928571	0.95122	1
MOs	0.714286	0.782609	0.706422	0.785714	0.817568	0.843373	0.911243	0.982456
MOp	0.782609	0.824742	0.835821	0.865248	0.897959	0.919255	0.982558	1
VISp	0.727273	0.76087	0.721311	0.818182	0.910891	0.972727	0.983607	0.977099
CM	0.833333	0.831579	0.895833	0.758621	0.797619	0.917127	0.944724	1
LD	0.875	0.818182	0.79	0.833333	0.859873	0.969388	0.962441	0.981735
SI	1	0.714286	0.871795	0.9	0.928571	0.940476	0.98913	0.989474
LGd	0.857143	0.794872	0.83871	0.865854	0.901099	0.954955	0.97037	0.977778
AM	0.85	0.795918	0.91	0.914286	0.967914	0.980392	0.985577	1
VPM	0.964912	0.961165	0.977273	0.979452	0.978947	0.984375	0.979381	0.995595
OT	1	0.956522	0.983051	0.967742	0.984615	0.975	1	1
MG	0.894737	0.96	0.896552	0.880734	0.983051	0.978102	0.962025	0.988701
LP	0.948718	0.942308	0.967213	0.935897	0.932584	0.967742	0.978947	1
SSp-m	0.918919	0.837209	0.843137	0.894737	0.890625	0.910448	0.916667	0.974684
SSs	0.666667	0.787879	0.943396	0.892857	0.969231	0.985294	0.985915	1
RT	0.956522	0.837838	0.809524	0.911111	0.942857	0.96	0.983871	0.98374
RSPv	0.928571	0.953846	0.949495	0.948718	0.942149	0.934426	0.961832	0.986577
AUDv	0.863636	0.9375	0.955556	0.95122	0.95283	0.972222	0.982857	0.989637
VPL	0.916667	0.894737	0.87931	0.934307	0.938776	0.950617	0.978947	1

## Sheet: e_Recall
	T1	T2	T3	T4	T5	T6	T7	T8
CP	1	0.962963	0.972222	0.976744	0.98	0.981481	0.984127	0.985507
PVT	0.964286	0.969697	0.977011	0.989583	0.968	0.979452	0.962963	0.960227
MOs	1	1	0.974684	0.973451	0.975806	0.985915	0.987179	0.988235
MOp	0.9	1	0.99115	1	0.992481	0.993289	0.988304	0.995305
VISp	0.96	0.972222	0.647059	0.989011	0.989247	1	1	1
CM	0.714286	0.975309	0.754386	0.977778	0.957143	0.965116	0.969072	0.96729
LD	0.965517	0.969231	0.975309	0.976562	0.985401	0.989583	0.990338	0.990783
SI	1	1	0.918919	0.9375	0.945455	0.951807	0.947917	0.949495
LGd	0.705882	0.96875	0.962963	0.959459	0.953488	0.963636	0.97037	0.970588
AM	1	0.975	0.978495	0.963855	0.973118	0.97561	0.97619	0.967136
VPM	1	1	0.992308	0.993056	0.984127	0.984375	0.984456	0.9869
OT	1	0.977778	0.983051	0.952381	0.955224	0.975	0.979381	0.953704
MG	1	0.986301	0.987342	0.989691	0.991453	0.985294	0.980645	0.983146
LP	0.948718	0.960784	0.967213	0.973333	0.965116	0.957447	0.958763	0.940594
SSp-m	0.944444	0.947368	0.955556	0.962264	0.966102	0.968254	0.970588	0.974684
SSs	0.705882	0.962963	0.980392	0.980392	1	0.985294	0.972222	0.975309
RT	0.956522	0.96875	0.971429	0.97619	0.970588	0.96	0.938462	0.945312
RSPv	1	1	0.969072	0.982301	0.974359	0.974359	0.976744	0.97351
AUDv	1	1	0.955556	0.975	0.980583	0.979021	0.982857	0.984536
VPL	0.985075	0.971429	0.980769	0.984615	0.985714	0.987179	0.978947	0.985782
