# Supplementary material for: Collaborative augmented reconstruction of 3D neuron morphology in mouse and human brains
Source: Nat Methods. 2024 Sep 4;21(10):1936–46. doi: 10.1038/s41592-024-02401-8 (PMC11468770; doi:10.1038/s41592-024-02401-8)
Supplement: Supplementary file 5 — Statistical source data. [file 41592_2024_2401_MOESM5_ESM.xlsx]

## Sheet: Figure4B
	swcname	volumn	total_length	tips	topodepth	topowidth	celltype
0	802	916034	1399.3	43	13	6	STG
1	414	1.19452e+06	1558.76	49	6	11	MFG
2	425	1.22851e+06	1565.9	42	5	10	MFG
3	448	492479	1173.25	54	10	12	MFG
4	480	1.34653e+06	1665.35	89	22	12	MFG
5	489	1.34719e+06	1847.31	61	9	11	MFG
6	519	783929	1730.67	72	8	16	MFG
7	556	1.86602e+06	2364.39	72	9	15	STG
8	573	1.69432e+06	2106.63	99	10	18	STG
9	578	1.60109e+06	1902.54	70	10	14	STG
10	599	444697	1004.1	32	5	8	STG
11	635	958557	1806.06	62	8	12	STG
12	636	647366	1492.37	52	8	11	STG
13	637	914927	1544.61	55	11	11	STG
14	638	868832	2135.75	62	9	11	STG
15	639	423177	1095.74	49	9	10	STG
16	694	926320	1573.12	50	6	10	MTG
17	700	732349	1266.73	50	8	11	MTG
18	702	540435	874.304	29	7	7	MTG
19	703	660454	907.493	28	9	4	MTG
20	704	662714	951.081	31	9	5	MTG
21	705	2.91342e+06	2556.77	80	10	14	MTG
22	397	2.70297e+06	2366.34	60	8	11	MFG
23	423	2.85017e+06	2317.58	56	9	10	MFG
24	434	2.14592e+06	1838.33	49	9	8	MFG
25	481	3.62582e+06	3732.24	117	9	21	MFG
26	484	2.64037e+06	2620.34	82	9	14	MFG
27	490	2.40785e+06	2312.55	71	13	11	MFG
28	501	2.82099e+06	2360.7	75	8	12	MFG
29	511	3.13729e+06	2835.94	98	12	20	MFG
30	629	3.08362e+06	2595.03	104	13	15	STG
31	630	1.87183e+06	2357.76	71	9	16	STG
32	631	1.82207e+06	2016.03	66	10	10	STG
33	632	2.8113e+06	3463.94	125	12	22	STG
34	633	1.56917e+06	2142.48	77	11	16	STG
35	634	1.94162e+06	2351.92	75	9	12	STG
36	2215	1.42858e+06	1984.99	78	9	15	LIFG
37	11	769017	1727.78	64	7	13	MFG
38	14	3.04559e+06	2435.49	69	13	12	MFG
39	15	1.15245e+06	1251.43	53	12	10	MFG
40	27	1.71907e+06	2084.02	66	9	11	MFG
41	30	2.57215e+06	1942.87	64	10	12	MFG
42	31	2.35955e+06	1655.98	62	11	8	MFG
43	40	853837	1206.85	42	5	14	MFG
44	44	2.48065e+06	2204.41	64	9	13	MFG
45	148	1.12112e+06	1741.99	50	13	6	SMTG
46	159	1.59058e+06	1255.99	33	7	7	SMTG
47	194	1.78133e+06	1320.43	38	8	6	SMTG
48	233	1.86268e+06	1605.32	48	9	11	SMTG
49	1015	1.58518e+06	2446.87	79	13	10	SPL
50	1088	558860	761.782	23	9	4	SPL
51	1214	981310	1585.76	45	9	8	TP
52	1215	1.4978e+06	1954.03	40	8	8	TP
53	1218	541507	1245.22	36	8	6	TP
54	1242	1.38229e+06	1257.4	37	9	6	TP
55	1296	1.19422e+06	1386.28	45	10	9	XFG
56	1303	882357	1165.34	35	14	4	XFG
57	1304	1.5361e+06	1274.49	36	10	7	XFG
58	1334	769887	1335.22	40	8	10	XFG
59	1347	639489	1239.68	41	8	9	SPL
60	2028	2.65942e+06	2284.56	82	9	16	RFL
61	2030	1.72014e+06	1831.16	64	9	10	RFL
62	2032	2.95458e+06	3903.21	129	12	22	RFL
63	2177	2.19374e+06	2267.84	79	11	11	LIFG
64	1245	2.39729e+06	1582.02	40	9	10	TP
65	1297	3.84765e+06	3330.7	100	19	11	XFG
66	1348	2.19647e+06	2146.08	59	12	8	SPL
67	1443	3.72439e+06	1964.3	33	8	8	MFG
68	1864	2.80124e+06	1663.22	48	10	8	ROL
69	1865	4.04409e+06	2208.37	67	11	10	ROL
70	1962	4.06778e+06	2028.04	40	11	8	ROL
71	1982	3.99205e+06	2822.36	76	8	11	ROL
72	2029	4.87404e+06	2613.5	84	10	13	RFL
73	2175	4.5672e+06	2646.9	81	15	14	LIFG
74	2179	3.40607e+06	2770.2	81	11	12	LIFG
75	2212	2.53219e+06	2742.06	81	12	13	LIFG
76	2322	2.06751e+06	2047.59	56	11	10	RFL
77	1866	1.00547e+07	4034.17	86	11	12	ROL
78	1671	8.20938e+06	2534.03	52	14	6	SPL
79	23	3.32876e+06	2475.68	77	13	12	MFG

## Sheet: Figure4C
DataID	Average of bi-directional entire-structure-averages	percent of different-structures	Type
00434	7.48312	0.3327	solo
00434	1.50836	0.132212	2-Collaborators
00448	4.4226	0.2536	solo
00448	1.18552	0.138337	2-Collaborators
00480	3.69632	0.188792	solo
00480	2.38773	0.14	2-Collaborators
00481	3.93965	0.250946	solo
00481	1.70695	0.142125	2-Collaborators
00484	3.93965	0.250946	solo
00484	1.67783	0.146146	2-Collaborators
00489	10.9726	0.299	solo
00489	1.346	0.125126	2-Collaborators
00490	6.5205	0.279524	solo
00490	1.904	0.157021	2-Collaborators
00501	9.2525	0.34926	solo
00501	2.34458	0.160712	2-Collaborators
00511	4.94406	0.297026	solo
00511	1.58653	0.1573	2-Collaborators
00519	2.32907	0.181474	solo
00519	1.66034	0.150739	2-Collaborators
