# Supplementary material for: Collaborative augmented reconstruction of 3D neuron morphology in mouse and human brains
Source: Nat Methods. 2024 Sep 4;21(10):1936–46. doi: 10.1038/s41592-024-02401-8 (PMC11468770; doi:10.1038/s41592-024-02401-8)
Supplement: Supplementary file 6 — Statistical source data. [file 41592_2024_2401_MOESM6_ESM.xlsx]

## Sheet: Figure5B
id	type	score
1	precision	0.976
1	recall	0.976
1	f1	0.975
2	precision	0.977
2	recall	0.977
2	f1	0.976
3	precision	1
3	recall	0.91
3	f1	1
