# Supplementary material for: Collaborative augmented reconstruction of 3D neuron morphology in mouse and human brains
Source: Nat Methods. 2024 Sep 4;21(10):1936–46. doi: 10.1038/s41592-024-02401-8 (PMC11468770; doi:10.1038/s41592-024-02401-8)
Supplement: Supplementary file 7 — Statistical source data. [file 41592_2024_2401_MOESM7_ESM.xlsx]

## Sheet: Sheet1
Image_Id	ACAd	ACAv	ACB	AId	AIp	AIv	AM	AOB	AON	APr	AUDd	AUDp	AUDv	AV	BLA	BMA	BST	CA1	CA2	CA3	CEA	CLA	CM	COAp	CP	DG	ECT	ENTl	ENTm	EPd	FRP	FS	GPe	GU	HATA	IAD	IMD	LA	LD	LHA	LP	MD	MEA	MOB	MOp	MOs	NLOT	ORBl	ORBvl
CP	0	0	0	2.16491	1.74455	1.44078	0	0	0	0	0	0	0	0	0	0	0	0	0	0	2.9016	3.63913	0	0	3.25326	0	0	0	0	0	0	0	0	0	0	0	0	0	0	0	0	0	2.15081	0	0	0	0	0	0
PVT	0	0	0	0	0	0	0	0	0	0	0	0	0	0	2.91085	3.42455	3.02955	2.45561	1.94446	0	3.53796	0	0	2.67239	0	0	3.06762	4.04499	2.4258	3.04617	0	0	0	0	0	0	0	3.36331	0	2.96473	0	0	3.30449	0	0	0	2.92287	0	0
MOs	0	2.92356	0	0	0	0	0	0	0	0	0	0	0	0	0	0	0	0	0	0	0	0	0	0	3.8134	0	0	0	0	0	3.2723	0	2.68755	0	0	0	0	0	0	0	0	0	0	0	3.50121	4.67571	0	2.99158	0
MOp	4.15754	2.66337	0	0	0	0	0	0	0	0	0	0	0	0	0	0	0	2.60185	1.92532	3.02232	0	0	0	0	3.77793	2.1549	0	0	0	0	0	0	0	0	0	0	0	0	0	0	0	0	0	0	3.62887	4.49607	0	0	0
VISp	0	0	0	0	0	0	0	0	0	0	2.48075	0	2.59802	0	0	0	0	0	0	0	0	0	0	0	0	0	0	0	0	0	0	0	0	0	0	0	0	0	0	0	0	0	0	0	0	0	0	0	0
CM	0	0	3.40763	3.35506	0	3.37875	2.88393	0	0	0	0	0	0	0	0	0	3.2196	0	0	0	0	0	0	0	3.81219	0	0	0	0	2.16678	2.25737	2.06031	0	0	0	2.97022	0	0	0	2.80239	0	3.2423	0	3.78282	0	0	0	3.45153	3.26248
VPL	0	0	0	0	0	0	0	0	0	0	0	0	0	0	0	0	0	0	0	0	0	0	0	0	3.05862	0	0	0	0	0	0	0	2.6302	0	0	0	0	0	0	0	0	0	0	0	2.60347	0	0	0	0
LD	0	0	0	0	0	0	0	0	0	3.07874	0	0	0	3.14415	0	0	3.10051	0	0	0	0	0	0	0	3.28964	2.74437	0	0	0	0	0	0	0	0	2.77713	0	0	0	2.55763	0	0	0	0	0	1.94985	0	0	0	0
SI	0	0	3.70828	0	0	0	0	0	0	0	0	0	0	0	0	0	0	0	0	0	0	0	0	0	0	0	0	0	0	0	0	0	0	0	0	0	0	0	0	0	0	0	0	0	0	0	0	0	0
LGd	0	0	0	0	0	0	0	0	0	0	0	2.27028	0	0	0	0	0	0	0	0	0	0	0	0	3.41436	0	0	0	0	0	0	0	0	0	0	0	0	0	0	0	0	0	0	0	0	0	0	0	0
AM	0	0	0	0	0	0	4.02194	3.02891	3.94242	0	0	0	0	0	0	0	1.51591	0	0	0	0	0	0	0	3.21504	0	0	0	0	0	0	0	0	0	0	0	0	0	0	0	0	0	0	0.279708	0	0	0	4.14865	3.14066
VPM	0	0	0	0	0	0	0	0	0	0	0	0	0	0	0	0	0	0	0	0	0	0	0	0	3.32672	0	0	0	0	0	0	0	2.79103	0	0	0	0	0	0	0	0	0	0	0	3.50754	0	0	0	0
OT	0	0	3.96704	0	0	0	0	0	0	0	0	0	0	0	0	0	0	0	0	0	0	0	0	0	0	0	0	0	0	0	0	1.24744	0	0	0	0	0	0	0	0	0	0	0	0	0	0	0	0	0
MG	0	0	0	0	0	0	0	0	0	0	0	4.41009	4.00188	0	0	0	0	0	0	0	0	0	0	0	2.93991	0	0	0	0	0	0	0	1.81615	0	0	0	0	0	0	0	0	0	0	0	0	0	0	0	0
LP	0	0	0	0	0	0	0	0	0	0	0	0	0	0	0	0	0	2.67012	0	0	0	0	0	0	3.76467	0	0	0	0	0	0	0	2.53377	0	0	0	0	0	0	0	3.63266	0	0	0	0	0	0	0	0
SSp-m	0	0	0	0	0	0	0	0	0	0	0	0	0	0	0	0	0	0	0	2.04054	3.08382	0	0	0	3.42009	0	0	0	0	0	0	0	2.90544	0	0	0	0	0	0	0	0	0	3.00864	0	0	0	0	0	0
SSs	0	0	0	0	0	0	0	0	0	0	0	0	0	0	0	0	0	0	0	0	3.03095	0	0	0	3.22809	0	0	0	0	0	0	0	0	3.59159	0	0	0	0	0	0	0	0	2.99571	0	0	0	0	0	0
RT	0	0	0	0	0	0	0	0	0	0	0	0	0	0	0	0	3.5719	0	0	0	0	0	3.42931	0	0	0	0	0	0	0	0	0	0	0	0	0	3.06349	0	0	3.02184	0	2.63752	0	0	0	0	0	0	0
RSPv	2.62962	3.54914	0	0	0	0	0	0	0	0	0	0	0	0	0	0	0	1.20836	2.20039	2.75462	0	0	0	0	0	0	0	0	0	0	0	0	0	0	0	0	0	0	0	0	0	0	0	0	0	0	0	0	0
AUDv	0	0	0	0	0	0	0	0	0	0	3.57885	3.35607	4.44154	0	0	0	0	0	0	0	0	0	0	0	0	0	0	0	0	0	0	0	0	0	0	0	0	0	0	0	0	0	0	0	0	0	0	0	0
[truncated: 67 more columns]
